# Supplementary material for: DODGE: automated point source bacterial outbreak detection using cumulative long term genomic surveillance
Source: Bioinformatics. 2024 Jul 2;40(7):btae427. doi: 10.1093/bioinformatics/btae427 (PMC11244691; doi:10.1093/bioinformatics/btae427)
Supplement: btae427_Supplementary_Data [file btae427_supplementary_data.zip]

Archive with 3 entries (3 files):
- Supplementary tables.xlsx
- Supplementary results.docx
- Supplementary figures.pdf
