# Supplementary material for: DODGE: automated point source bacterial outbreak detection using cumulative long term genomic surveillance
Source: Bioinformatics. 2024 Jul 2;40(7):btae427. doi: 10.1093/bioinformatics/btae427 (PMC11244691; doi:10.1093/bioinformatics/btae427)
Supplement: btae427_Supplementary_Data [file btae427_supplementary_data.zip › Supplementary tables.xlsx]

## Sheet: 1 - Aus dataset
Isolate	Country	Continent	State or sub country	Collection date	Collection month	Collection year	MGT1 ST	MGT2	MGT3	MGT4	MGT5	MGT6	MGT7	MGT8	MGT9	dataset	investigation cluster
SS17M1046	Australia	Oceania	QLD	2017-01-25	1	2017	19	9	36	2121	3321	5237	6691	53943		Investigation
17-1157-0103	Australia	Oceania	NSW	2017-01-09	1	2017	34	2	26	43	3319	47	7059	20383	22039	Investigation	MGT5 ST3319:5:1701:1
17-1157-0161	Australia	Oceania	NSW	2017-01-19	1	2017	34	2	26	43	7417	47	6698	20441	22105	Investigation	MGT5 ST3319:5:1701:1
17-1157-0247	Australia	Oceania	NSW	2017-01-23	1	2017	34	2	26	43	3319	47	6698	8567	22056	Investigation	MGT5 ST3319:5:1701:1
17-1157-0313	Australia	Oceania	NSW	2017-01-31	1	2017	34	2	26	4671	3319	47	6698	20477	22147	Investigation	MGT5 ST3319:5:1701:1
17-1157-0461	Australia	Oceania	NSW	2017-02-17	2	2017	34	2	26	43	3319	47	126	20518	22198	Investigation	MGT5 ST3319:5:1701:1
SS17M0208	Australia	Oceania	QLD	2017-01-04	1	2017	34	2	26	43	3319	5549	7059	8517	8986	Investigation	MGT5 ST3319:5:1701:1
SS17M0935	Australia	Oceania	QLD	2017-01-23	1	2017	34	2	26	43	3319	5238	6692	8041	8471	Investigation	MGT5 ST3319:5:1701:1
SS17M1123	Australia	Oceania	QLD	2017-01-24	1	2017	34	2	26	43	3319	5238	6698	8049	8481	Investigation	MGT5 ST3319:5:1701:1
SS17M2177	Australia	Oceania	QLD	2017-02-28	2	2017	34	2	26	43	3319	47	6698	8567	9046	Investigation	MGT5 ST3319:5:1701:1
SS17M2206	Australia	Oceania	QLD	2017-02-28	2	2017	34	2	26	43	3319	47	6698	8567	9046	Investigation	MGT5 ST3319:5:1701:1
17-1157-0355	Australia	Oceania	NSW	2017-02-08	2	2017	19	9	36	42	3308	5253	6714	53476	58584	Investigation	MGT6 ST5253:2:1702:1
SS17M1458	Australia	Oceania	QLD	2017-02-08	2	2017	19	9	36	42	3308	5253	6666	8069	8503	Investigation	MGT6 ST5253:2:1702:1
SS17M1496	Australia	Oceania	QLD	2017-02-09	2	2017	19	9	36	42	3308	5253	6714	53476	58625	Investigation	MGT6 ST5253:2:1702:1
SS17M1534	Australia	Oceania	QLD	2017-02-08	2	2017	19	9	36	42	3308	5253	6714	53476	58626	Investigation	MGT6 ST5253:2:1702:1
SS17M1561	Australia	Oceania	QLD	2017-02-11	2	2017	19	9	36	42	3308	5253	6714	8505	8972	Investigation	MGT6 ST5253:2:1702:1
SS17M1569	Australia	Oceania	QLD	2017-02-10	2	2017	19	9	36	42	3308	5253	6714	53990	59224	Investigation	MGT6 ST5253:2:1702:1
SS17M1589	Australia	Oceania	QLD	2017-02-10	2	2017	19	9	36	42	3308	5253	7051	8506	8973	Investigation	MGT6 ST5253:2:1702:1
SS17M1618	Australia	Oceania	QLD	2017-02-13	2	2017	19	9	36	42	3308	5253	6714	8070	8504	Investigation	MGT6 ST5253:2:1702:1
SS17M1653	Australia	Oceania	QLD	2017-02-13	2	2017	19	9	36	42	3308	5253	6714	53476	58625	Investigation	MGT6 ST5253:2:1702:1
SS17M1668	Australia	Oceania	QLD	2017-02-12	2	2017	19	9	36	42	3308	5253	6714	8070	8504	Investigation	MGT6 ST5253:2:1702:1
SS17M1721	Australia	Oceania	QLD	2017-02-11	2	2017	19	9	36	42	3308	5253	7066	8531	9004	Investigation	MGT6 ST5253:2:1702:1
SS17M1740	Australia	Oceania	QLD	2017-02-15	2	2017	19	9	36	42	3308	5253	6714	8077	8512	Investigation	MGT6 ST5253:2:1702:1
SS17M1756	Australia	Oceania	QLD	2017-02-15	2	2017	19	9	36	42	3308	5253	6714	53476	59159	Investigation	MGT6 ST5253:2:1702:1
SS17M1824	Australia	Oceania	QLD	2017-02-14	2	2017	19	9	36	42	3308	5253	7067	8533	9006	Investigation	MGT6 ST5253:2:1702:1
SS17M1833	Australia	Oceania	QLD	2017-02-14	2	2017	19	9	36	42	3308	5253	7070	8536	9009	Investigation	MGT6 ST5253:2:1702:1
SS17M1866	Australia	Oceania	QLD	2017-02-19	2	2017	19	9	36	42	3308	5253	6714	53509	58627	Investigation	MGT6 ST5253:2:1702:1
SS17M1895	Australia	Oceania	QLD	2017-02-18	2	2017	19	9	36	42	3308	5253	6714	8543	9017	Investigation	MGT6 ST5253:2:1702:1
SS17M1920	Australia	Oceania	QLD	2017-02-20	2	2017	19	9	36	42	3308	5253	6714	53476	58625	Investigation	MGT6 ST5253:2:1702:1
17-1157-0106	Australia	Oceania	NSW	2017-01-04	1	2017	19	9	35	45	72	74	82	20386	22042	Investigation	MGT6 ST74:4:1701:1
17-1157-0130	Australia	Oceania	NSW	2017-01-12	1	2017	19	9	35	65	72	74	110	20393	22050	Investigation	MGT6 ST74:4:1701:1
17-1157-0217	Australia	Oceania	NSW	2017-01-23	1	2017	19	9	35	45	72	74	82	20404	22064	Investigation	MGT6 ST74:4:1701:1
17-1157-0222	Australia	Oceania	NSW	2017-01-22	1	2017	19	15	35	65	72	74	15236	20459	22126	Investigation	MGT6 ST74:4:1701:1
17-1157-0223	Australia	Oceania	NSW	2017-01-20	1	2017	19	9	35	65	72	74	110	20393	22155	Investigation	MGT6 ST74:4:1701:1
17-1157-0230	Australia	Oceania	NSW	2017-01-25	1	2017	19	9	35	45	72	74	82	20404	22064	Investigation	MGT6 ST74:4:1701:1
17-1157-0237	Australia	Oceania	NSW	2017-01-25	1	2017	19	9	35	45	72	74	82	20404	22064	Investigation	MGT6 ST74:4:1701:1
17-1157-0244	Australia	Oceania	NSW	2017-01-20	1	2017	19	9	35	45	72	74	82	20404	22064	Investigation	MGT6 ST74:4:1701:1
17-1157-0282	Australia	Oceania	NSW	2017-01-25	1	2017	19	9	35	45	72	74	82	20404	22064	Investigation	MGT6 ST74:4:1701:1
17-1157-0307	Australia	Oceania	NSW	2017-01-28	1	2017	19	9	35	45	72	74	82	20404	22064	Investigation	MGT6 ST74:4:1701:1
17-1157-0319	Australia	Oceania	NSW	2017-01-27	1	2017	19	15	35	65	72	74	110	20484	22156	Investigation	MGT6 ST74:4:1701:1
17-1157-0364	Australia	Oceania	NSW	2017-02-04	2	2017	19	9	35	45	91	74	82	20416	22078	Investigation	MGT6 ST74:4:1701:1
17-1157-0374	Australia	Oceania	NSW	2017-02-03	2	2017	19	9	35	45	72	74	152	20492	22167	Investigation	MGT6 ST74:4:1701:1
17-1157-0384	Australia	Oceania	NSW	2017-02-10	2	2017	19	9	35	45	72	74	82	20404	22064	Investigation	MGT6 ST74:4:1701:1
17-1157-0416	Australia	Oceania	NSW	2017-02-14	2	2017	19	9	35	65	72	11661	110	20505	22182	Investigation	MGT6 ST74:4:1701:1
17-1157-0429	Australia	Oceania	NSW	2017-02-13	2	2017	19	9	35	45	72	74	15264	20510	22188	Investigation	MGT6 ST74:4:1701:1
17-1157-0433	Australia	Oceania	NSW	2017-02-10	2	2017	19	9	35	45	72	74	82	20511	22189	Investigation	MGT6 ST74:4:1701:1
17-1157-0434	Australia	Oceania	NSW	2017-02-11	2	2017	19	9	35	45	72	74	82	20404	22064	Investigation	MGT6 ST74:4:1701:1
17-1157-0569	Australia	Oceania	NSW	2017-02-28	2	2017	19	9	35	65	72	74	110	20393	22155	Investigation	MGT6 ST74:4:1701:1
SS17M1341	Australia	Oceania	QLD	2017-02-02	2	2017	19	9	35	65	72	74	6705	8061	8495	Investigation	MGT6 ST74:4:1701:1
17-1157-0070	Australia	Oceania	NSW	2017-01-05	1	2017	19	9	35	45	50	74	15190	20370	22025	Investigation	MGT6 ST74:5:1701:1
17-1157-0184	Australia	Oceania	NSW	2017-01-19	1	2017	19	9	46	45	50	74	131	20449	22116	Investigation	MGT6 ST74:5:1701:1
17-1157-0198	Australia	Oceania	NSW	2017-01-17	1	2017	19	9	46	45	50	74	15231	20453	22120	Investigation	MGT6 ST74:5:1701:1
17-1157-0220	Australia	Oceania	NSW	2017-01-18	1	2017	19	9	35	45	76	74	53	8054	22154	Investigation	MGT6 ST74:5:1701:1
17-1157-0221	Australia	Oceania	NSW	2017-01-23	1	2017	19	9	46	45	50	74	131	20449	22116	Investigation	MGT6 ST74:5:1701:1
17-1157-0266	Australia	Oceania	NSW	2017-01-25	1	2017	19	9	46	45	7411	74	53	20402	22061	Investigation	MGT6 ST74:5:1701:1
17-1157-0269	Australia	Oceania	NSW	2017-01-25	1	2017	19	9	46	45	7411	74	53	20402	22061	Investigation	MGT6 ST74:5:1701:1
17-1157-0297	Australia	Oceania	NSW	2017-01-29	1	2017	19	9	35	45	76	74	15246	20474	22143	Investigation	MGT6 ST74:5:1701:1
17-1157-0306	Australia	Oceania	NSW	2017-01-29	1	2017	19	9	35	45	76	77	86	20403	22063	Investigation	MGT6 ST74:5:1701:1
17-1157-0314	Australia	Oceania	NSW	2017-02-01	2	2017	19	9	35	45	76	11650	86	20478	22148	Investigation	MGT6 ST74:5:1701:1
17-1157-0323	Australia	Oceania	NSW	2017-01-30	1	2017	19	9	35	45	76	74	15246	20474	22143	Investigation	MGT6 ST74:5:1701:1
17-1157-0324	Australia	Oceania	NSW	2017-01-30	1	2017	19	9	35	45	50	74	147	20430	22158	Investigation	MGT6 ST74:5:1701:1
17-1157-0357	Australia	Oceania	NSW	2017-02-08	2	2017	19	9	35	45	76	77	86	20403	22063	Investigation	MGT6 ST74:5:1701:1
17-1157-0361	Australia	Oceania	NSW	2017-02-08	2	2017	19	9	35	45	76	77	86	20403	22063	Investigation	MGT6 ST74:5:1701:1
17-1157-0368	Australia	Oceania	NSW	2017-02-06	2	2017	19	9	35	10703	50	74	147	54006	59246	Investigation	MGT6 ST74:5:1701:1
17-1157-0369	Australia	Oceania	NSW	2017-02-10	2	2017	19	9	35	45	76	74	15254	20490	22164	Investigation	MGT6 ST74:5:1701:1
17-1157-0480	Australia	Oceania	NSW	2017-02-20	2	2017	19	9	35	45	50	11632	147	20430	22093	Investigation	MGT6 ST74:5:1701:1
17-1157-0484	Australia	Oceania	NSW	2017-02-21	2	2017	19	9	35	4663	50	74	147	20432	22095	Investigation	MGT6 ST74:5:1701:1
17-1157-0497	Australia	Oceania	NSW	2017-02-21	2	2017	19	9	35	45	50	74	147	20430	22158	Investigation	MGT6 ST74:5:1701:1
SS17M0525	Australia	Oceania	QLD	2017-01-11	1	2017	19	9	35	45	76	5547	53	8513	8981	Investigation	MGT6 ST74:5:1701:1
SS17M1251	Australia	Oceania	QLD	2017-01-31	1	2017	19	9	35	45	76	74	53	8054	8487	Investigation	MGT6 ST74:5:1701:1
SS17M2241	Australia	Oceania	QLD	2017-02-28	2	2017	19	9	35	45	76	74	53	8054	9052	Investigation	MGT6 ST74:5:1701:1
17-1157-0164	Australia	Oceania	NSW	2017-01-17	1	2017	19	9	42	62	85	90	104	20443	22107	Investigation	MGT6 ST90:3:1701:1
17-1157-0171	Australia	Oceania	NSW	2017-01-17	1	2017	19	9	42	62	85	90	104	20443	22109	Investigation	MGT6 ST90:3:1701:1
17-1157-0187	Australia	Oceania	NSW	2017-01-16	1	2017	19	9	42	62	85	90	104	20443	22107	Investigation	MGT6 ST90:3:1701:1
17-1157-0191	Australia	Oceania	NSW	2017-01-16	1	2017	19	9	42	62	85	90	109	20451	22118	Investigation	MGT6 ST90:3:1701:1
17-1157-0226	Australia	Oceania	NSW	2017-01-17	1	2017	19	9	42	62	85	90	15237	20460	22127	Investigation	MGT6 ST90:3:1701:1
17-1157-0155	Australia	Oceania	NSW	2017-01-14	1	2017	19	9	36	42	80	94	111	20439	22103	Investigation	MGT7 ST111:2:1702:1
17-1157-0233	Australia	Oceania	NSW	2017-01-25	1	2017	19	9	36	42	80	94	111	20414	22076	Investigation	MGT7 ST111:2:1702:1
17-1157-0350	Australia	Oceania	NSW	2017-02-05	2	2017	19	9	36	42	80	94	15211	20414	22076	Investigation	MGT7 ST111:2:1702:1
17-1157-0351	Australia	Oceania	NSW	2017-02-04	2	2017	19	9	36	42	80	94	111	20414	22076	Investigation	MGT7 ST111:2:1702:1
17-1157-0388	Australia	Oceania	NSW	2017-02-05	2	2017	19	9	36	42	80	94	111	20500	22177	Investigation	MGT7 ST111:2:1702:1
17-1157-0236	Australia	Oceania	NSW	2017-01-26	1	2017	19	9	32	42	88	100	117	20406	22073	Investigation	MGT7 ST117:4:1701:1
17-1157-0255	Australia	Oceania	NSW	2017-01-25	1	2017	19	9	32	42	88	100	117	20463	22130	Investigation	MGT7 ST117:4:1701:1
17-1157-0264	Australia	Oceania	NSW	2017-01-24	1	2017	19	9	32	42	88	100	15241	20467	22134	Investigation	MGT7 ST117:4:1701:1
17-1157-0270	Australia	Oceania	NSW	2017-01-28	1	2017	19	9	32	42	88	100	117	20406	22087	Investigation	MGT7 ST117:4:1701:1
17-1157-0312	Australia	Oceania	NSW	2017-02-01	2	2017	19	9	32	42	88	100	117	20406	22073	Investigation	MGT7 ST117:4:1701:1
17-1157-0334	Australia	Oceania	NSW	2017-02-04	2	2017	19	9	2418	42	88	100	117	20406	22067	Investigation	MGT7 ST117:4:1701:1
17-1157-0343	Australia	Oceania	NSW	2017-02-06	2	2017	19	9	32	42	88	100	117	20406	22073	Investigation	MGT7 ST117:4:1701:1
17-1157-0344	Australia	Oceania	NSW	2017-02-04	2	2017	19	9	32	42	88	100	117	20406	22073	Investigation	MGT7 ST117:4:1701:1
17-1157-0356	Australia	Oceania	NSW	2017-02-09	2	2017	19	9	32	42	88	100	117	20488	22162	Investigation	MGT7 ST117:4:1701:1
17-1157-0359	Australia	Oceania	NSW	2017-02-09	2	2017	19	9	32	42	88	100	117	20406	22073	Investigation	MGT7 ST117:4:1701:1
17-1157-0362	Australia	Oceania	NSW	2017-02-09	2	2017	19	9	32	42	88	100	117	20406	22073	Investigation	MGT7 ST117:4:1701:1
17-1157-0406	Australia	Oceania	NSW	2017-02-14	2	2017	19	9	32	42	88	100	117	20406	22087	Investigation	MGT7 ST117:4:1701:1
17-1157-0411	Australia	Oceania	NSW	2017-02-15	2	2017	19	9	32	42	88	100	117	20406	22073	Investigation	MGT7 ST117:4:1701:1
17-1157-0415	Australia	Oceania	NSW	2017-02-15	2	2017	19	9	32	42	88	100	117	20427	22090	Investigation	MGT7 ST117:4:1701:1
17-1157-0498	Australia	Oceania	NSW	2017-02-22	2	2017	19	9	32	42	88	100	117	20406	22073	Investigation	MGT7 ST117:4:1701:1
17-1157-0527	Australia	Oceania	NSW	2017-02-24	2	2017	19	9	32	42	88	100	117	20406	22217	Investigation	MGT7 ST117:4:1701:1
17-1157-0530	Australia	Oceania	NSW	2017-02-25	2	2017	19	9	32	42	88	100	15280	20536	22218	Investigation	MGT7 ST117:4:1701:1
SS17M0749	Australia	Oceania	QLD	2017-01-18	1	2017	19	9	32	42	88	100	117	8031	8459	Investigation	MGT7 ST117:4:1701:1
SS17M0168	Australia	Oceania	QLD	2017-01-03	1	2017	19	9	36	42	3308	5214	6666	8002	8429	Investigation	MGT7 ST6666:2:1701:1
SS17M0346	Australia	Oceania	QLD	2017-01-06	1	2017	19	9	36	42	3308	5214	6666	8002	8990	Investigation	MGT7 ST6666:2:1701:1
SS17M0379	Australia	Oceania	QLD	2017-01-04	1	2017	19	9	36	42	3308	5214	6666	8002	8446	Investigation	MGT7 ST6666:2:1701:1
SS17M0635	Australia	Oceania	QLD	2017-01-16	1	2017	19	9	36	42	3308	5233	6666	8516	8984	Investigation	MGT7 ST6666:2:1701:1
SS17M0741	Australia	Oceania	QLD	2017-01-11	1	2017	19	9	36	42	3308	5233	6666	8029	8457	Investigation	MGT7 ST6666:2:1701:1
17-1157-0178	Australia	Oceania	NSW	2017-01-13	1	2017	19	9	1164	2116	3311	5219	6669	8009	59179	Investigation	MGT7 ST6669:2:1701:1
SS17M0258	Australia	Oceania	QLD	2017-01-06	1	2017	19	9	1164	2116	3311	5219	6669	8007	8434	Investigation	MGT7 ST6669:2:1701:1
SS17M0283	Australia	Oceania	QLD	2017-01-08	1	2017	19	9	1164	2116	3311	5219	6669	53848	59056	Investigation	MGT7 ST6669:2:1701:1
SS17M0296	Australia	Oceania	QLD	2017-01-08	1	2017	19	9	1164	2116	3311	5219	6669	8009	8436	Investigation	MGT7 ST6669:2:1701:1
SS17M0338	Australia	Oceania	QLD	2017-01-08	1	2017	19	9	1164	2116	3311	5219	6669	54040	59292	Investigation	MGT7 ST6669:2:1701:1
SS17M0341	Australia	Oceania	QLD	2017-01-06	1	2017	19	9	1164	2116	3311	5219	6673	8012	8439	Investigation	MGT7 ST6669:2:1701:1
SS17M0351	Australia	Oceania	QLD	2017-01-08	1	2017	19	9	1164	2116	3311	5222	6669	8013	8440	Investigation	MGT7 ST6669:2:1701:1
SS17M0354	Australia	Oceania	QLD	2017-01-04	1	2017	19	9	1164	2116	3311	5219	6669	8009	8436	Investigation	MGT7 ST6669:2:1701:1
SS17M0360	Australia	Oceania	QLD	2017-01-04	1	2017	19	9	1164	2116	3311	5224	6669	8016	8443	Investigation	MGT7 ST6669:2:1701:1
SS17M0434	Australia	Oceania	QLD	2017-01-08	1	2017	19	9	1164	2116	3311	5219	6679	8020	8448	Investigation	MGT7 ST6669:2:1701:1
SS17M0442	Australia	Oceania	QLD	2017-01-11	1	2017	19	9	1164	2116	3311	5219	6669	8009	8436	Investigation	MGT7 ST6669:2:1701:1
SS17M0491	Australia	Oceania	QLD	2017-01-09	1	2017	19	9	1164	2116	3311	5219	6669	53508	59291	Investigation	MGT7 ST6669:2:1701:1
SS17M0511	Australia	Oceania	QLD	2017-01-12	1	2017	19	9	1164	2116	3311	5219	6679	8340	8792	Investigation	MGT7 ST6669:2:1701:1
SS17M0512	Australia	Oceania	QLD	2017-01-13	1	2017	19	9	1164	2116	3311	5219	6669	53508	58624	Investigation	MGT7 ST6669:2:1701:1
SS17M0521	Australia	Oceania	QLD	2017-01-12	1	2017	19	9	1164	2116	3311	5219	6669	8007	8434	Investigation	MGT7 ST6669:2:1701:1
SS17M0655	Australia	Oceania	QLD	2017-01-16	1	2017	19	9	1164	2116	3311	5219	6669	53848	59221	Investigation	MGT7 ST6669:2:1701:1
SS17M0697	Australia	Oceania	QLD	2017-01-18	1	2017	19	9	1164	2116	3311	5219	6669	8026	8454	Investigation	MGT7 ST6669:2:1701:1
SS17M0714	Australia	Oceania	QLD	2017-01-17	1	2017	19	9	1164	2116	3311	5231	6669	8027	8455	Investigation	MGT7 ST6669:2:1701:1
SS17M1400	Australia	Oceania	QLD	2017-02-02	2	2017	19	9	1164	2116	3311	5219	6669	54085	59355	Investigation	MGT7 ST6669:2:1701:1
17-1157-0332	Australia	Oceania	NSW	2017-02-04	2	2017	19	9	36	2121	3321	5237	6691	8039	22066	Investigation	MGT7 ST6691:4:1701:1
17-1157-0333	Australia	Oceania	NSW	2017-02-04	2	2017	19	9	36	2121	3321	5237	6691	8039	22066	Investigation	MGT7 ST6691:4:1701:1
17-1157-0460	Australia	Oceania	NSW	2017-02-17	2	2017	19	9	36	2123	3321	5237	6691	20517	22197	Investigation	MGT7 ST6691:4:1701:1
SS17M0895	Australia	Oceania	QLD	2017-01-25	1	2017	19	9	36	2121	3321	5237	6691	8039	8467	Investigation	MGT7 ST6691:4:1701:1
SS17M0896	Australia	Oceania	QLD	2017-01-25	1	2017	19	9	36	2121	3321	5237	6691	8039	8468	Investigation	MGT7 ST6691:4:1701:1
SS17M0898	Australia	Oceania	QLD	2017-01-25	1	2017	19	9	36	2121	3321	5237	6691	8039	8469	Investigation	MGT7 ST6691:4:1701:1
SS17M0913	Australia	Oceania	QLD	2017-01-24	1	2017	19	9	36	2121	3321	5237	6691	8039	8467	Investigation	MGT7 ST6691:4:1701:1
SS17M0914	Australia	Oceania	QLD	2017-01-26	1	2017	19	9	36	2121	3321	5237	6691	8040	8470	Investigation	MGT7 ST6691:4:1701:1
SS17M0987	Australia	Oceania	QLD	2017-01-22	1	2017	19	9	36	2121	3321	5237	6696	8045	8475	Investigation	MGT7 ST6691:4:1701:1
SS17M1081	Australia	Oceania	QLD	2017-01-27	1	2017	19	9	36	2121	3321	5237	6691	8039	8477	Investigation	MGT7 ST6691:4:1701:1
SS17M1087	Australia	Oceania	QLD	2017-01-24	1	2017	19	9	36	2123	3321	5237	6691	8047	8478	Investigation	MGT7 ST6691:4:1701:1
SS17M1088	Australia	Oceania	QLD	2017-01-30	1	2017	19	9	36	2121	3321	5237	6691	8039	8479	Investigation	MGT7 ST6691:4:1701:1
SS17M1089	Australia	Oceania	QLD	2017-01-30	1	2017	19	9	36	2121	3321	5237	6697	8048	8480	Investigation	MGT7 ST6691:4:1701:1
SS17M1121	Australia	Oceania	QLD	2017-01-24	1	2017	19	9	36	2121	3321	5237	6691	54041	59293	Investigation	MGT7 ST6691:4:1701:1
SS17M1166	Australia	Oceania	QLD	2017-02-02	2	2017	19	9	36	2121	3321	5240	6691	8050	8482	Investigation	MGT7 ST6691:4:1701:1
SS17M1207	Australia	Oceania	QLD	2017-01-30	1	2017	19	9	36	2121	3321	5237	6691	8039	8477	Investigation	MGT7 ST6691:4:1701:1
SS17M1248	Australia	Oceania	QLD	2017-02-01	2	2017	19	9	36	2121	3321	5237	6691	53989	59222	Investigation	MGT7 ST6691:4:1701:1
SS17M1254	Australia	Oceania	QLD	2017-02-02	2	2017	19	9	36	2121	3321	5237	6691	8039	8477	Investigation	MGT7 ST6691:4:1701:1
SS17M1267	Australia	Oceania	QLD	2017-02-03	2	2017	19	9	36	2121	3321	5237	6691	8525	8996	Investigation	MGT7 ST6691:4:1701:1
SS17M1284	Australia	Oceania	QLD	2017-02-03	2	2017	19	9	36	2121	3321	5237	6691	8526	8997	Investigation	MGT7 ST6691:4:1701:1
SS17M1321	Australia	Oceania	QLD	2017-02-02	2	2017	19	9	36	2121	3321	5237	6691	8039	8491	Investigation	MGT7 ST6691:4:1701:1
SS17M1498	Australia	Oceania	QLD	2017-02-09	2	2017	19	9	36	2121	3321	5237	6691	53943	59223	Investigation	MGT7 ST6691:4:1701:1
SS17M1052	Australia	Oceania	QLD	2017-01-27	1	2017	19	9	35	45	3323	5244	6701	8521	8992	Investigation	MGT7 ST6701:3:1701:1
SS17M1258	Australia	Oceania	QLD	2017-01-31	1	2017	19	9	35	45	3323	5242	6701	8055	8488	Investigation	MGT7 ST6701:3:1701:1
SS17M1320	Australia	Oceania	QLD	2017-02-01	2	2017	19	9	35	45	3323	5244	6701	8057	8490	Investigation	MGT7 ST6701:3:1701:1
SS17M1331	Australia	Oceania	QLD	2017-02-02	2	2017	19	9	35	45	3323	5242	6701	8059	8493	Investigation	MGT7 ST6701:3:1701:1
SS17M1349	Australia	Oceania	QLD	2017-02-02	2	2017	19	9	35	2249	3323	5554	6701	8527	8999	Investigation	MGT7 ST6701:3:1701:1
SS17M1890	Australia	Oceania	QLD	2017-02-20	2	2017	19	1	1	2251	3537	5561	7075	8541	9015	Investigation	MGT7 ST7075:3:1702:1
SS17M1967	Australia	Oceania	QLD	2017-02-21	2	2017	19	1	1	2251	3537	5567	7075	8552	9027	Investigation	MGT7 ST7075:3:1702:1
SS17M1969	Australia	Oceania	QLD	2017-02-21	2	2017	19	1	1	2251	3537	5561	7075	8541	9029	Investigation	MGT7 ST7075:3:1702:1
SS17M1994	Australia	Oceania	QLD	2017-02-22	2	2017	19	1	1	2251	3537	5561	7075	8554	9030	Investigation	MGT7 ST7075:3:1702:1
SS17M2005	Australia	Oceania	QLD	2017-02-22	2	2017	19	1	1	2251	3537	5561	7075	53510	59225	Investigation	MGT7 ST7075:3:1702:1
SS17M2033	Australia	Oceania	QLD	2017-02-17	2	2017	19	1	1	2251	3537	5561	7075	54042	59294	Investigation	MGT7 ST7075:3:1702:1
SS17M2085	Australia	Oceania	QLD	2017-02-21	2	2017	19	1	1	2251	3537	5561	7075	53510	9015	Investigation	MGT7 ST7075:3:1702:1
SS17M2105	Australia	Oceania	QLD	2017-02-23	2	2017	19	1	1	2251	3537	5561	7089	8560	9038	Investigation	MGT7 ST7075:3:1702:1
SS17M2148	Australia	Oceania	QLD	2017-02-28	2	2017	19	1	1	2251	3537	5561	7075	53510	58628	Investigation	MGT7 ST7075:3:1702:1
SS17M2212	Australia	Oceania	QLD	2017-02-24	2	2017	19	1	1	2251	3537	5561	7075	53510	59225	Investigation	MGT7 ST7075:3:1702:1
SS17M2324	Australia	Oceania	QLD	2017-02-28	2	2017	19	1	1	2251	3537	5561	7075	53944	9015	Investigation	MGT7 ST7075:3:1702:1
17-1157-0057	Australia	Oceania	NSW	2017-01-01	1	2017	19	9	32	42	46	46	81	20360	22015	Investigation	MGT7 ST81:5:1701:1
17-1157-0097	Australia	Oceania	NSW	2017-01-04	1	2017	19	9	32	42	46	46	15197	20379	22034	Investigation	MGT7 ST81:5:1701:1
17-1157-0105	Australia	Oceania	NSW	2017-01-08	1	2017	19	9	32	42	46	46	15197	20385	22041	Investigation	MGT7 ST81:5:1701:1
17-1157-0108	Australia	Oceania	NSW	2017-01-07	1	2017	19	9	32	42	46	46	81	20367	22022	Investigation	MGT7 ST81:5:1701:1
17-1157-0109	Australia	Oceania	NSW	2017-01-06	1	2017	19	9	32	42	46	46	81	20367	22022	Investigation	MGT7 ST81:5:1701:1
17-1157-0118	Australia	Oceania	NSW	2017-01-08	1	2017	19	9	32	42	46	86	81	20366	22021	Investigation	MGT7 ST81:5:1701:1
17-1157-0129	Australia	Oceania	NSW	2017-01-10	1	2017	19	9	32	42	46	46	81	20367	22022	Investigation	MGT7 ST81:5:1701:1
17-1157-0133	Australia	Oceania	NSW	2017-01-11	1	2017	19	9	32	42	46	86	81	20366	22021	Investigation	MGT7 ST81:5:1701:1
17-1157-0134	Australia	Oceania	NSW	2017-01-10	1	2017	19	9	32	42	46	46	81	20367	22022	Investigation	MGT7 ST81:5:1701:1
17-1157-0137	Australia	Oceania	NSW	2017-01-13	1	2017	19	9	32	42	46	86	102	20395	22052	Investigation	MGT7 ST81:5:1701:1
17-1157-0138	Australia	Oceania	NSW	2017-01-14	1	2017	19	9	32	42	46	46	81	20367	22022	Investigation	MGT7 ST81:5:1701:1
17-1157-0140	Australia	Oceania	NSW	2017-01-12	1	2017	19	9	32	42	46	46	81	20367	22022	Investigation	MGT7 ST81:5:1701:1
17-1157-0142	Australia	Oceania	NSW	2017-01-12	1	2017	19	9	32	42	46	46	81	20367	22022	Investigation	MGT7 ST81:5:1701:1
17-1157-0143	Australia	Oceania	NSW	2017-01-11	1	2017	19	9	32	42	46	46	81	20367	22022	Investigation	MGT7 ST81:5:1701:1
17-1157-0152	Australia	Oceania	NSW	2017-01-14	1	2017	19	9	32	42	46	46	81	20360	22101	Investigation	MGT7 ST81:5:1701:1
17-1157-0153	Australia	Oceania	NSW	2017-01-14	1	2017	19	9	32	42	46	46	81	20367	22022	Investigation	MGT7 ST81:5:1701:1
17-1157-0156	Australia	Oceania	NSW	2017-01-15	1	2017	19	9	32	42	46	46	81	20367	22022	Investigation	MGT7 ST81:5:1701:1
17-1157-0159	Australia	Oceania	NSW	2017-01-11	1	2017	19	9	32	42	46	46	81	20367	22022	Investigation	MGT7 ST81:5:1701:1
17-1157-0167	Australia	Oceania	NSW	2017-01-16	1	2017	19	9	32	42	46	46	81	20367	22022	Investigation	MGT7 ST81:5:1701:1
17-1157-0170	Australia	Oceania	NSW	2017-01-17	1	2017	19	9	32	42	46	46	81	20367	22022	Investigation	MGT7 ST81:5:1701:1
17-1157-0180	Australia	Oceania	NSW	2017-01-12	1	2017	19	9	32	42	46	46	81	20367	22022	Investigation	MGT7 ST81:5:1701:1
17-1157-0181	Australia	Oceania	NSW	2017-01-14	1	2017	19	9	32	42	46	46	81	20448	22115	Investigation	MGT7 ST81:5:1701:1
17-1157-0185	Australia	Oceania	NSW	2017-01-16	1	2017	19	9	32	42	46	46	81	20367	22022	Investigation	MGT7 ST81:5:1701:1
17-1157-0193	Australia	Oceania	NSW	2017-01-15	1	2017	19	9	32	42	46	46	81	20367	22022	Investigation	MGT7 ST81:5:1701:1
17-1157-0195	Australia	Oceania	NSW	2017-01-18	1	2017	19	9	32	42	46	46	81	20367	22022	Investigation	MGT7 ST81:5:1701:1
17-1157-0196	Australia	Oceania	NSW	2017-01-19	1	2017	19	9	32	42	46	46	81	20367	22022	Investigation	MGT7 ST81:5:1701:1
17-1157-0199	Australia	Oceania	NSW	2017-01-17	1	2017	19	9	32	42	46	11641	81	20367	22022	Investigation	MGT7 ST81:5:1701:1
17-1157-0205	Australia	Oceania	NSW	2017-01-18	1	2017	19	9	32	42	46	46	81	20367	22022	Investigation	MGT7 ST81:5:1701:1
17-1157-0210	Australia	Oceania	NSW	2017-01-19	1	2017	19	9	32	42	46	46	81	20367	22022	Investigation	MGT7 ST81:5:1701:1
17-1157-0211	Australia	Oceania	NSW	2017-01-17	1	2017	19	9	32	42	46	46	81	20367	22022	Investigation	MGT7 ST81:5:1701:1
17-1157-0212	Australia	Oceania	NSW	2017-01-20	1	2017	19	9	32	42	46	46	81	20367	22022	Investigation	MGT7 ST81:5:1701:1
17-1157-0216	Australia	Oceania	NSW	2017-01-19	1	2017	19	9	32	42	46	46	15251	20367	22022	Investigation	MGT7 ST81:5:1701:1
17-1157-0229	Australia	Oceania	NSW	2017-01-23	1	2017	19	9	32	42	46	46	81	20367	22022	Investigation	MGT7 ST81:5:1701:1
17-1157-0231	Australia	Oceania	NSW	2017-01-23	1	2017	19	9	32	42	46	46	81	20360	22015	Investigation	MGT7 ST81:5:1701:1
17-1157-0235	Australia	Oceania	NSW	2017-01-25	1	2017	19	9	2418	42	46	46	81	20360	22015	Investigation	MGT7 ST81:5:1701:1
17-1157-0245	Australia	Oceania	NSW	2017-01-20	1	2017	19	9	32	42	46	46	81	20367	22022	Investigation	MGT7 ST81:5:1701:1
17-1157-0248	Australia	Oceania	NSW	2017-01-23	1	2017	19	9	32	42	46	46	81	20398	22057	Investigation	MGT7 ST81:5:1701:1
17-1157-0251	Australia	Oceania	NSW	2017-01-22	1	2017	19	9	32	42	46	46	81	20360	22015	Investigation	MGT7 ST81:5:1701:1
17-1157-0259	Australia	Oceania	NSW	2017-01-23	1	2017	19	9	32	42	46	46	81	20360	22015	Investigation	MGT7 ST81:5:1701:1
17-1157-0275	Australia	Oceania	NSW	2017-01-27	1	2017	19	9	32	42	46	46	81	20360	22015	Investigation	MGT7 ST81:5:1701:1
17-1157-0284	Australia	Oceania	NSW	2017-01-21	1	2017	19	9	2418	42	46	46	81	20360	22140	Investigation	MGT7 ST81:5:1701:1
17-1157-0287	Australia	Oceania	NSW	2017-01-31	1	2017	19	9	2418	42	46	46	81	20360	22140	Investigation	MGT7 ST81:5:1701:1
17-1157-0288	Australia	Oceania	NSW	2017-01-31	1	2017	19	9	32	42	46	46	81	20367	22022	Investigation	MGT7 ST81:5:1701:1
17-1157-0290	Australia	Oceania	NSW	2017-01-31	1	2017	19	9	32	42	46	46	81	20367	22022	Investigation	MGT7 ST81:5:1701:1
17-1157-0292	Australia	Oceania	NSW	2017-01-30	1	2017	19	9	32	42	46	46	81	20367	22022	Investigation	MGT7 ST81:5:1701:1
17-1157-0300	Australia	Oceania	NSW	2017-01-24	1	2017	19	9	32	42	46	46	81	20367	22022	Investigation	MGT7 ST81:5:1701:1
17-1157-0372	Australia	Oceania	NSW	2017-02-02	2	2017	19	9	32	42	46	46	15197	20385	22165	Investigation	MGT7 ST81:5:1701:1
17-1157-0381	Australia	Oceania	NSW	2017-02-10	2	2017	19	9	2418	42	46	46	81	20360	22140	Investigation	MGT7 ST81:5:1701:1
17-1157-0390	Australia	Oceania	NSW	2017-02-09	2	2017	19	9	32	42	46	46	81	20367	22022	Investigation	MGT7 ST81:5:1701:1
17-1157-0395	Australia	Oceania	NSW	2017-02-13	2	2017	19	9	32	42	46	46	81	20419	22081	Investigation	MGT7 ST81:5:1701:1
17-1157-0396	Australia	Oceania	NSW	2017-02-13	2	2017	19	9	32	42	46	46	81	20367	22022	Investigation	MGT7 ST81:5:1701:1
17-1157-0399	Australia	Oceania	NSW	2017-02-13	2	2017	19	9	32	42	46	46	81	20360	22015	Investigation	MGT7 ST81:5:1701:1
17-1157-0405	Australia	Oceania	NSW	2017-02-15	2	2017	19	9	32	42	46	46	81	20424	22086	Investigation	MGT7 ST81:5:1701:1
17-1157-0409	Australia	Oceania	NSW	2017-02-16	2	2017	19	9	32	42	46	46	15217	20426	22089	Investigation	MGT7 ST81:5:1701:1
17-1157-0496	Australia	Oceania	NSW	2017-02-20	2	2017	19	9	32	42	46	46	81	20367	22022	Investigation	MGT7 ST81:5:1701:1
17-1157-0519	Australia	Oceania	NSW	2017-02-24	2	2017	19	9	32	42	46	46	81	20360	22015	Investigation	MGT7 ST81:5:1701:1
17-1157-0536	Australia	Oceania	NSW	2017-02-27	2	2017	19	9	32	42	46	46	81	20367	22022	Investigation	MGT7 ST81:5:1701:1
17-1157-0353	Australia	Oceania	NSW	2017-02-08	2	2017	19	9	32	42	88	11654	15253	20487	22160	Investigation	MGT8 ST20487:1:1702:1
17-1157-0354	Australia	Oceania	NSW	2017-02-10	2	2017	19	9	32	42	88	95	15253	20487	22160	Investigation	MGT8 ST20487:1:1702:1
17-1157-0418	Australia	Oceania	NSW	2017-02-12	2	2017	19	9	32	42	88	95	15253	20487	22160	Investigation	MGT8 ST20487:1:1702:1
17-1157-0457	Australia	Oceania	NSW	2017-02-17	2	2017	19	9	32	42	88	95	15253	20487	22196	Investigation	MGT8 ST20487:1:1702:1
17-1157-0505	Australia	Oceania	NSW	2017-02-20	2	2017	19	9	32	42	88	95	129	20526	22206	Investigation	MGT8 ST20487:1:1702:1
17-1157-0100	Australia	Oceania	NSW	2017-01-08	1	2017	19	9	32	42	88	95	48	8024	22037	Investigation	MGT9 ST22037:2:1701:1
17-1157-0128	Australia	Oceania	NSW	2017-01-10	1	2017	19	9	32	42	88	95	48	8024	22037	Investigation	MGT9 ST22037:2:1701:1
17-1157-0168	Australia	Oceania	NSW	2017-01-16	1	2017	19	9	32	42	88	95	48	8024	22037	Investigation	MGT9 ST22037:2:1701:1
17-1157-0219	Australia	Oceania	NSW	2017-01-20	1	2017	19	9	32	42	88	95	6682	8024	22037	Investigation	MGT9 ST22037:2:1701:1
17-1157-0260	Australia	Oceania	NSW	2017-01-21	1	2017	19	9	32	42	88	95	48	8024	22037	Investigation	MGT9 ST22037:2:1701:1
17-1157-0268	Australia	Oceania	NSW	2017-01-27	1	2017	19	9	32	42	88	95	48	8024	22037	Investigation	MGT9 ST22037:2:1701:1
17-1157-0272	Australia	Oceania	NSW	2017-02-01	2	2017	19	9	32	42	88	95	48	8024	22037	Investigation	MGT9 ST22037:2:1701:1
17-1157-0329	Australia	Oceania	NSW	2017-02-03	2	2017	19	9	32	42	88	95	48	8024	22037	Investigation	MGT9 ST22037:2:1701:1
17-1157-0352	Australia	Oceania	NSW	2017-02-06	2	2017	19	9	32	42	88	95	48	8024	22037	Investigation	MGT9 ST22037:2:1701:1
17-1157-0464	Australia	Oceania	NSW	2017-02-17	2	2017	19	9	32	42	88	95	48	8024	22037	Investigation	MGT9 ST22037:2:1701:1
17-1157-0467	Australia	Oceania	NSW	2017-02-18	2	2017	19	9	32	42	88	95	15267	20519	22199	Investigation	MGT9 ST22037:2:1701:1
17-1157-0495	Australia	Oceania	NSW	2017-02-23	2	2017	19	9	32	42	88	95	48	8024	22037	Investigation	MGT9 ST22037:2:1701:1
17-1157-0502	Australia	Oceania	NSW	2017-02-23	2	2017	19	9	32	42	88	95	48	8024	22037	Investigation	MGT9 ST22037:2:1701:1
SS17M0462	Australia	Oceania	QLD	2017-01-10	1	2017	19	9	32	42	88	95	6682	8024	8452	Investigation	MGT9 ST22037:2:1701:1
SS17M1820	Australia	Oceania	QLD	2017-02-17	2	2017	19	9	32	42	88	95	48	8024	8452	Investigation	MGT9 ST22037:2:1701:1
SS17M1849	Australia	Oceania	QLD	2017-02-15	2	2017	19	9	32	42	88	95	48	8024	8452	Investigation	MGT9 ST22037:2:1701:1
17-1157-0092	Australia	Oceania	NSW	2017-01-07	1	2017	19	9	39	60	81	84	95	53475	58583	Investigation	MGT9 ST58583:1:1701:1
17-1157-0101	Australia	Oceania	NSW	2017-01-07	1	2017	19	9	39	60	81	84	95	53475	58583	Investigation	MGT9 ST58583:1:1701:1
17-1157-0107	Australia	Oceania	NSW	2017-01-06	1	2017	19	9	39	60	81	84	95	53475	58583	Investigation	MGT9 ST58583:1:1701:1
17-1157-0123	Australia	Oceania	NSW	2017-01-06	1	2017	19	9	39	60	81	84	95	53475	58583	Investigation	MGT9 ST58583:1:1701:1
17-1157-0125	Australia	Oceania	NSW	2017-01-09	1	2017	19	9	39	60	81	84	95	53475	59008	Investigation	MGT9 ST58583:1:1701:1
17-1157-0294	Australia	Oceania	NSW	2017-01-31	1	2017	19	9	39	60	81	84	95	53475	59126	Investigation	MGT9 ST58583:1:1701:1
17-1157-0311	Australia	Oceania	NSW	2017-02-03	2	2017	19	9	39	67	81	84	95	20405	22065	Investigation	MGT9 ST58583:1:1701:1
17-1157-0068	Australia	Oceania	NSW	2017-01-06	1	2017	19	9	36	42	80	80	94	20368	22023	Investigation
17-1157-0069	Australia	Oceania	NSW	2017-01-05	1	2017	19	1	1	4651	3537	7267	15189	20369	22024	Investigation
17-1157-0071	Australia	Oceania	NSW	2017-01-05	1	2017	19	1	1	2119	7402	11609	15191	20371	22026	Investigation
17-1157-0072	Australia	Oceania	NSW	2017-01-05	1	2017	19	9	32	42	7403	11610	15192	20372	22027	Investigation
17-1157-0074	Australia	Oceania	NSW	2017-01-03	1	2017	19	9	39	60	81	81	95	20373	22028	Investigation
17-1157-0077	Australia	Oceania	NSW	2017-01-01	1	2017	19	9	36	42	53	54	57	20374	22029	Investigation
17-1157-0078	Australia	Oceania	NSW	2017-01-01	1	2017	19	9	36	42	80	11611	15193	20375	22030	Investigation
17-1157-0080	Australia	Oceania	NSW	2017-01-04	1	2017	19	9	32	42	90	46	15194	20376	22031	Investigation
17-1157-0085	Australia	Oceania	NSW	2017-01-01	1	2017	19	2	115	4649	7400	11606	15186	20361	22016	Investigation
17-1157-0087	Australia	Oceania	NSW	2017-01-01	1	2017	36	11	29	58	42	11607	15187	20362	22017	Investigation
17-1157-0093	Australia	Oceania	NSW	2017-01-04	1	2017	19	2	45	66	89	96	15195	20377	22032	Investigation
17-1157-0096	Australia	Oceania	NSW	2017-01-04	1	2017	19	16	2416	4652	7404	11612	15196	20378	22033	Investigation
17-1157-0098	Australia	Oceania	NSW	2017-01-06	1	2017	19	2	433	2254	117	11613	15198	20380	22035	Investigation
17-1157-0099	Australia	Oceania	NSW	2017-01-07	1	2017	19	9	32	42	74	75	84	20381	22036	Investigation
17-1157-0102	Australia	Oceania	NSW	2017-01-05	1	2017	19	9	35	45	76	11614	89	20382	22038	Investigation
17-1157-0104	Australia	Oceania	NSW	2017-01-04	1	2017	19	9	32	42	46	5229	10686	20384	22040	Investigation
17-1157-0111	Australia	Oceania	NSW	2017-01-04	1	2017	36	11	29	4653	7405	11615	15199	20387	22043	Investigation
17-1157-0117	Australia	Oceania	NSW	2017-01-06	1	2017	34	2	26	46	7406	1133	1395	20388	22044	Investigation
17-1157-0120	Australia	Oceania	NSW	2017-01-07	1	2017	19	9	36	4654	80	11611	15193	20389	22045	Investigation
17-1157-0121	Australia	Oceania	NSW	2017-01-02	1	2017	19	9	39	60	83	11616	105	20390	22046	Investigation
17-1157-0124	Australia	Oceania	NSW	2017-01-08	1	2017	19	9	39	60	81	81	161	20391	22047	Investigation
17-1157-0126	Australia	Oceania	NSW	2017-01-09	1	2017	19	9	36	47	7407	11617	15200	20392	22049	Investigation
17-1157-0131	Australia	Oceania	NSW	2017-01-10	1	2017	34	2	26	4650	7401	11608	15188	20364	22019	Investigation
17-1157-0132	Australia	Oceania	NSW	2017-01-12	1	2017	19	9	32	42	46	46	100	20365	22020	Investigation
17-1157-0136	Australia	Oceania	NSW	2017-01-10	1	2017	19	9	35	4655	50	74	147	20394	22051	Investigation
17-1157-0139	Australia	Oceania	NSW	2017-01-12	1	2017	19	16	53	3360	7408	11618	15201	20396	22053	Investigation
17-1157-0141	Australia	Oceania	NSW	2017-01-10	1	2017	19	2	2	2	7409	2	2	20397	22054	Investigation
17-1157-0145	Australia	Oceania	NSW	2017-01-12	1	2017	19	2	54	186	7415	11634	15222	20434	22097	Investigation
17-1157-0146	Australia	Oceania	NSW	2017-01-09	1	2017	19	9	2	335	7414	11635	15223	20435	22098	Investigation
17-1157-0149	Australia	Oceania	NSW	2017-01-12	1	2017	19	2	115	4664	7400	11636	15224	20436	22099	Investigation
17-1157-0150	Australia	Oceania	NSW	2017-01-12	1	2017	19	528	43	4665	7416	11637	15225	20437	22100	Investigation
17-1157-0154	Australia	Oceania	NSW	2017-01-13	1	2017	19	528	43	4665	7416	11637	15226	20438	22102	Investigation
17-1157-0158	Australia	Oceania	NSW	2017-01-13	1	2017	19	9	32	42	84	89	103	20440	22104	Investigation
17-1157-0163	Australia	Oceania	NSW	2017-01-18	1	2017	36	13	37	53	61	62	9116	20442	22106	Investigation
17-1157-0169	Australia	Oceania	NSW	2017-01-18	1	2017	19	9	32	42	46	5229	10686	20384	22108	Investigation
17-1157-0172	Australia	Oceania	NSW	2017-01-14	1	2017	19	9	39	60	83	83	105	20444	22110	Investigation
17-1157-0175	Australia	Oceania	NSW	2017-01-09	1	2017	19	2	43	4666	7418	11638	15227	20445	22111	Investigation
17-1157-0176	Australia	Oceania	NSW	2017-01-12	1	2017	19	9	36	47	7419	11639	15228	20446	22112	Investigation
17-1157-0177	Australia	Oceania	NSW	2017-01-13	1	2017	19	9	39	60	7420	4924	15229	20447	22113	Investigation
17-1157-0182	Australia	Oceania	NSW	2017-01-11	1	2017	34	2	26	21	3319	68	72	20482	22152	Investigation
17-1157-0186	Australia	Oceania	NSW	2017-01-17	1	2017	19	14	36	64	68	93	108	20450	22117	Investigation
17-1157-0188	Australia	Oceania	NSW	2017-01-12	1	2017	19	9	36	47	7419	11639	15228	20446	22112	Investigation
17-1157-0189	Australia	Oceania	NSW	2017-01-11	1	2017	19	9	32	42	46	11653	10687	20483	22153	Investigation
17-1157-0194	Australia	Oceania	NSW	2017-01-19	1	2017	19	9	32	42	74	75	84	20381	22055	Investigation
17-1157-0197	Australia	Oceania	NSW	2017-01-18	1	2017	34	2	26	21	3953	11640	15230	20452	22119	Investigation
17-1157-0200	Australia	Oceania	NSW	2017-01-15	1	2017	19	9	39	60	95	11642	15232	20454	22121	Investigation
17-1157-0201	Australia	Oceania	NSW	2017-01-20	1	2017	19	2	2422	4667	7421	11643	15233	20455	22122	Investigation
17-1157-0204	Australia	Oceania	NSW	2017-01-16	1	2017	19	9	36	47	7407	11617	15200	20392	22049	Investigation
17-1157-0207	Australia	Oceania	NSW	2017-01-17	1	2017	19	2	54	186	7422	5577	15234	20456	22123	Investigation
17-1157-0213	Australia	Oceania	NSW	2017-01-19	1	2017	19	2	8	411	675	965	15235	20457	22124	Investigation
17-1157-0214	Australia	Oceania	NSW	2017-01-19	1	2017	19	9	36	47	60	61	65	20458	22125	Investigation
17-1157-0215	Australia	Oceania	NSW	2017-01-19	1	2017	19	2	54	186	7422	5577	15234	20456	22123	Investigation
17-1157-0224	Australia	Oceania	NSW	2017-01-24	1	2017	19	2	54	186	7422	5577	15234	20456	22123	Investigation
17-1157-0228	Australia	Oceania	NSW	2017-01-18	1	2017	19	486	2427	4351	7437	11674	15286	20545	22227	Investigation
17-1157-0246	Australia	Oceania	NSW	2017-01-25	1	2017	34	2	26	43	3319	104	15238	20461	22128	Investigation
17-1157-0249	Australia	Oceania	NSW	2017-01-23	1	2017	34	2	26	21	7410	21	15202	20399	22058	Investigation
17-1157-0250	Australia	Oceania	NSW	2017-01-22	1	2017	34	2	2417	21	3307	11619	15203	20400	22059	Investigation
17-1157-0253	Australia	Oceania	NSW	2017-01-20	1	2017	19	1	1	2119	7402	11609	15204	20401	22060	Investigation
17-1157-0254	Australia	Oceania	NSW	2017-01-25	1	2017	19	2	54	186	117	11644	15239	20462	22129	Investigation
17-1157-0258	Australia	Oceania	NSW	2017-01-23	1	2017	19	9	36	4668	7423	11645	15240	20464	22131	Investigation
17-1157-0261	Australia	Oceania	NSW	2017-01-20	1	2017	19	14	36	56	7424	70	74	20465	22132	Investigation
17-1157-0263	Australia	Oceania	NSW	2017-01-17	1	2017	19	1	40	54	71	73	80	20466	22133	Investigation
17-1157-0265	Australia	Oceania	NSW	2017-01-24	1	2017	19	2	433	4669	3326	5249	15242	20468	22135	Investigation
17-1157-0271	Australia	Oceania	NSW	2017-01-27	1	2017	19	9	36	47	7407	11617	15213	20420	22082	Investigation
17-1157-0273	Australia	Oceania	NSW	2017-01-30	1	2017	19	2	2423	4670	7425	11646	15243	20469	22136	Investigation
17-1157-0279	Australia	Oceania	NSW	2017-01-28	1	2017	19	9	32	42	46	46	10689	20470	22137	Investigation
17-1157-0280	Australia	Oceania	NSW	2017-01-26	1	2017	19	9	36	565	7426	11647	15244	20471	22138	Investigation
17-1157-0283	Australia	Oceania	NSW	2017-01-25	1	2017	19	2	43	66	7427	11648	15245	20472	22139	Investigation
17-1157-0295	Australia	Oceania	NSW	2017-02-03	2	2017	19	2	433	2254	117	11649	7092	20473	22142	Investigation
17-1157-0298	Australia	Oceania	NSW	2017-01-31	1	2017	19	9	32	42	46	5229	10686	20475	22144	Investigation
17-1157-0302	Australia	Oceania	NSW	2017-01-30	1	2017	34	2	26	21	3307	97	113	17925	22145	Investigation
17-1157-0303	Australia	Oceania	NSW	2017-01-31	1	2017	19	2	2423	4670	7425	11646	15247	20476	22146	Investigation
17-1157-0305	Australia	Oceania	NSW	2017-01-31	1	2017	19	2	1225	186	3326	5551	7061	8522	22062	Investigation
17-1157-0315	Australia	Oceania	NSW	2017-01-28	1	2017	19	2	433	2254	117	11651	15248	20479	22149	Investigation
17-1157-0316	Australia	Oceania	NSW	2017-01-29	1	2017	19	9	32	42	74	75	84	20381	22036	Investigation
17-1157-0317	Australia	Oceania	NSW	2017-01-27	1	2017	19	9	36	42	3536	11652	15249	20480	22150	Investigation
17-1157-0318	Australia	Oceania	NSW	2017-01-28	1	2017	19	9	36	42	53	54	57	20374	22029	Investigation
17-1157-0321	Australia	Oceania	NSW	2017-01-30	1	2017	34	2	26	21	7428	99	115	20485	22157	Investigation
17-1157-0326	Australia	Oceania	NSW	2017-01-27	1	2017	34	2	26	21	7428	99	115	20485	22157	Investigation
17-1157-0328	Australia	Oceania	NSW	2017-02-02	2	2017	19	9	35	4672	76	74	15250	20481	22151	Investigation
17-1157-0331	Australia	Oceania	NSW	2017-02-02	2	2017	34	2	26	4650	7401	11608	15252	20486	22159	Investigation
17-1157-0335	Australia	Oceania	NSW	2017-02-02	2	2017	34	2	26	4656	3307	10716	15205	20407	22068	Investigation
17-1157-0337	Australia	Oceania	NSW	2017-02-01	2	2017	19	9	36	42	5374	11620	15206	20408	22069	Investigation
17-1157-0338	Australia	Oceania	NSW	2017-02-02	2	2017	19	9	1227	42	3536	11621	15207	20409	22070	Investigation
17-1157-0339	Australia	Oceania	NSW	2017-02-01	2	2017	19	2	2419	4657	7412	11622	15208	20410	22071	Investigation
17-1157-0342	Australia	Oceania	NSW	2017-02-06	2	2017	19	9	32	42	46	11623	15209	20411	22072	Investigation
17-1157-0346	Australia	Oceania	NSW	2017-02-05	2	2017	19	9	32	42	7413	95	117	20412	22074	Investigation
17-1157-0349	Australia	Oceania	NSW	2017-02-04	2	2017	19	9	47	4658	66	544	15210	20413	22075	Investigation
17-1157-0358	Australia	Oceania	NSW	2017-02-10	2	2017	19	9	36	47	100	11624	143	20415	22077	Investigation
17-1157-0367	Australia	Oceania	NSW	2017-02-08	2	2017	19	2	433	2254	117	11625	7092	20417	22079	Investigation
17-1157-0373	Australia	Oceania	NSW	2017-02-04	2	2017	19	9	32	42	46	11655	15255	20491	22166	Investigation
17-1157-0375	Australia	Oceania	NSW	2017-02-05	2	2017	34	2	26	21	5852	11656	15256	20493	22168	Investigation
17-1157-0376	Australia	Oceania	NSW	2017-02-07	2	2017	19	1	1	2119	3537	9938	7075	20494	22169	Investigation
17-1157-0377	Australia	Oceania	NSW	2017-02-11	2	2017	19	1	1	4159	6527	10256	13370	20495	22170	Investigation
17-1157-0378	Australia	Oceania	NSW	2017-02-08	2	2017	34	2	26	4650	7401	11608	15252	20486	22171	Investigation
17-1157-0380	Australia	Oceania	NSW	2017-02-10	2	2017	19	9	36	42	7429	11657	15257	20496	22172	Investigation
17-1157-0382	Australia	Oceania	NSW	2017-02-09	2	2017	19	9	36	4673	66	125	15258	20497	22173	Investigation
17-1157-0383	Australia	Oceania	NSW	2017-02-11	2	2017	19	9	36	47	100	11658	143	20498	22174	Investigation
17-1157-0385	Australia	Oceania	NSW	2017-02-10	2	2017	34	2	26	4650	7401	11608	15259	20499	22175	Investigation
17-1157-0386	Australia	Oceania	NSW	2017-02-08	2	2017	19	1	1	2119	3537	9938	7075	20494	22176	Investigation
17-1157-0389	Australia	Oceania	NSW	2017-02-10	2	2017	19	9	39	60	7430	11659	15260	20501	22178	Investigation
17-1157-0391	Australia	Oceania	NSW	2017-02-07	2	2017	19	529	43	66	7431	11660	15261	20502	22179	Investigation
17-1157-0392	Australia	Oceania	NSW	2017-02-09	2	2017	34	2	2420	43	3319	11626	15212	20503	22180	Investigation
17-1157-0393	Australia	Oceania	NSW	2017-02-08	2	2017	19	9	2424	47	100	11624	143	20504	22181	Investigation
17-1157-0394	Australia	Oceania	NSW	2017-02-09	2	2017	34	2	2420	43	3319	11626	15212	20418	22080	Investigation
17-1157-0398	Australia	Oceania	NSW	2017-02-10	2	2017	19	9	36	47	7407	11617	15213	20420	22082	Investigation
17-1157-0400	Australia	Oceania	NSW	2017-02-09	2	2017	19	9	2	335	7414	8145	15214	20421	22083	Investigation
17-1157-0402	Australia	Oceania	NSW	2017-02-15	2	2017	19	2	433	4659	117	11627	7092	20422	22084	Investigation
17-1157-0404	Australia	Oceania	NSW	2017-02-15	2	2017	19	9	2421	42	3384	11628	15215	20423	22085	Investigation
17-1157-0408	Australia	Oceania	NSW	2017-02-13	2	2017	34	2	26	4660	3307	11629	15216	20425	22088	Investigation
17-1157-0419	Australia	Oceania	NSW	2017-02-17	2	2017	34	2	2420	43	3319	11626	15212	20506	22183	Investigation
17-1157-0421	Australia	Oceania	NSW	2017-02-16	2	2017	19	9	36	42	94	103	121	20507	22184	Investigation
17-1157-0423	Australia	Oceania	NSW	2017-02-10	2	2017	19	9	32	42	46	46	48	13253	22185	Investigation
17-1157-0425	Australia	Oceania	NSW	2017-02-13	2	2017	19	2	2425	4674	104	11662	15262	20508	22186	Investigation
17-1157-0426	Australia	Oceania	NSW	2017-02-13	2	2017	34	2	26	46	3307	11663	15263	20509	22187	Investigation
17-1157-0436	Australia	Oceania	NSW	2017-02-12	2	2017	19	9	36	47	66	128	155	20512	22190	Investigation
17-1157-0437	Australia	Oceania	NSW	2017-02-11	2	2017	19	9	36	47	100	11624	143	20415	22077	Investigation
17-1157-0438	Australia	Oceania	NSW	2017-02-12	2	2017	34	2	26	43	3319	104	122	20513	22191	Investigation
17-1157-0439	Australia	Oceania	NSW	2017-02-11	2	2017	19	9	39	60	95	105	123	20514	22192	Investigation
17-1157-0440	Australia	Oceania	NSW	2017-02-13	2	2017	19	9	39	60	81	81	15265	20515	22193	Investigation
17-1157-0441	Australia	Oceania	NSW	2017-02-11	2	2017	19	1	1	2119	3537	11664	15266	20516	22194	Investigation
17-1157-0442	Australia	Oceania	NSW	2017-02-12	2	2017	34	2	26	43	3319	104	122	20513	22191	Investigation
17-1157-0453	Australia	Oceania	NSW	2017-02-16	2	2017	19	2	433	4669	3326	5249	15242	20468	22195	Investigation
17-1157-0468	Australia	Oceania	NSW	2017-02-18	2	2017	19	9	2	335	7414	11665	15268	20520	22200	Investigation
17-1157-0473	Australia	Oceania	NSW	2017-02-19	2	2017	19	9	36	47	7432	5192	15269	20521	22201	Investigation
17-1157-0476	Australia	Oceania	NSW	2017-02-19	2	2017	19	1	1	1	1	11630	15218	20428	22091	Investigation
17-1157-0479	Australia	Oceania	NSW	2017-02-20	2	2017	19	9	36	4661	66	11631	15219	20429	22092	Investigation
17-1157-0483	Australia	Oceania	NSW	2017-02-21	2	2017	19	9	32	4662	3384	46	15220	20431	22094	Investigation
17-1157-0485	Australia	Oceania	NSW	2017-02-21	2	2017	19	9	36	42	80	11633	15221	20433	22096	Investigation
17-1157-0491	Australia	Oceania	NSW	2017-02-22	2	2017	19	9	32	42	46	5229	10686	20522	22202	Investigation
17-1157-0492	Australia	Oceania	NSW	2017-02-22	2	2017	19	9	32	42	46	5229	10686	20522	22202	Investigation
17-1157-0499	Australia	Oceania	NSW	2017-02-22	2	2017	19	2	54	186	3544	5577	15270	20523	22203	Investigation
17-1157-0500	Australia	Oceania	NSW	2017-02-25	2	2017	19	1	1	54	7433	11666	15271	20524	22204	Investigation
17-1157-0503	Australia	Oceania	NSW	2017-02-23	2	2017	19	9	36	42	80	80	15272	20525	22205	Investigation
17-1157-0506	Australia	Oceania	NSW	2017-02-20	2	2017	19	530	2426	3734	68	11667	15273	20527	22207	Investigation
17-1157-0507	Australia	Oceania	NSW	2017-02-23	2	2017	19	9	39	4675	95	105	15274	20528	22208	Investigation
17-1157-0512	Australia	Oceania	NSW	2017-02-21	2	2017	19	2	433	4676	7434	11668	15275	20529	22209	Investigation
17-1157-0513	Australia	Oceania	NSW	2017-02-22	2	2017	19	9	32	42	73	46	83	20530	22210	Investigation
17-1157-0514	Australia	Oceania	NSW	2017-02-23	2	2017	19	9	39	4675	95	105	15274	20528	22208	Investigation
17-1157-0515	Australia	Oceania	NSW	2017-02-24	2	2017	19	9	32	42	46	46	15276	20531	22211	Investigation
17-1157-0518	Australia	Oceania	NSW	2017-02-26	2	2017	19	9	36	74	66	11669	15277	20532	22212	Investigation
17-1157-0520	Australia	Oceania	NSW	2017-02-26	2	2017	19	2	54	186	3544	5577	15270	20523	22213	Investigation
17-1157-0521	Australia	Oceania	NSW	2017-02-24	2	2017	19	2	433	4676	7434	1709	15278	20533	22214	Investigation
17-1157-0522	Australia	Oceania	NSW	2017-02-25	2	2017	19	9	36	4668	7435	11645	15240	20534	22215	Investigation
17-1157-0524	Australia	Oceania	NSW	2017-02-23	2	2017	19	9	35	45	50	11670	15279	20535	22216	Investigation
17-1157-0531	Australia	Oceania	NSW	2017-02-27	2	2017	19	9	2	335	7414	8145	15268	20520	22200	Investigation
17-1157-0533	Australia	Oceania	NSW	2017-02-23	2	2017	19	2	43	4677	7436	11671	15281	20537	22219	Investigation
17-1157-0535	Australia	Oceania	NSW	2017-02-27	2	2017	19	9	39	60	83	11616	105	20390	22046	Investigation
17-1157-0537	Australia	Oceania	NSW	2017-02-26	2	2017	19	9	32	42	46	11672	15282	20538	22220	Investigation
17-1157-0538	Australia	Oceania	NSW	2017-02-27	2	2017	19	9	32	42	46	11672	10686	20539	22221	Investigation
17-1157-0541	Australia	Oceania	NSW	2017-02-26	2	2017	19	9	39	60	81	110	130	20540	22222	Investigation
17-1157-0543	Australia	Oceania	NSW	2017-02-27	2	2017	19	9	39	60	81	81	95	20373	22228	Investigation
17-1157-0545	Australia	Oceania	NSW	2017-02-28	2	2017	19	2	8	411	675	2561	15283	20541	22223	Investigation
17-1157-0560	Australia	Oceania	NSW	2017-02-24	2	2017	19	9	39	60	83	11673	15284	20542	22224	Investigation
17-1157-0570	Australia	Oceania	NSW	2017-02-21	2	2017	19	2	43	4677	7436	11671	15285	20543	22225	Investigation
SS17M0135	Australia	Oceania	QLD	2017-01-01	1	2017	34	2	26	46	3307	5213	6665	8001	8428	Investigation
SS17M0169	Australia	Oceania	QLD	2017-01-03	1	2017	19	2	15	50	62	5215	159	8003	8430	Investigation
SS17M0180	Australia	Oceania	QLD	2017-01-03	1	2017	19	9	32	42	3309	5216	117	8004	8431	Investigation
SS17M0209	Australia	Oceania	QLD	2017-01-06	1	2017	19	9	36	2114	46	5217	6667	8005	8432	Investigation
SS17M0227	Australia	Oceania	QLD	2017-01-05	1	2017	19	9	32	42	3384	5329	6797	8168	8608	Investigation
SS17M0230	Australia	Oceania	QLD	2017-01-05	1	2017	19	2	15	2115	3310	5218	6668	8006	8433	Investigation
SS17M0257	Australia	Oceania	QLD	2017-01-06	1	2017	34	2	26	46	3307	51	6670	8008	8435	Investigation
SS17M0284	Australia	Oceania	QLD	2017-01-07	1	2017	34	2	26	46	3307	51	6670	8008	8435	Investigation
SS17M0314	Australia	Oceania	QLD	2017-01-05	1	2017	19	2	15	61	82	5550	96	8518	8988	Investigation
SS17M0316	Australia	Oceania	QLD	2017-01-02	1	2017	19	2	49	2117	3312	5220	6671	8010	8437	Investigation
SS17M0318	Australia	Oceania	QLD	2017-01-03	1	2017	19	9	39	60	81	81	7060	8519	8989	Investigation
SS17M0330	Australia	Oceania	QLD	2017-01-07	1	2017	19	59	230	350	1171	5221	6672	8011	8438	Investigation
SS17M0352	Australia	Oceania	QLD	2017-01-09	1	2017	19	2	43	2204	89	5446	6932	8343	8795	Investigation
SS17M0353	Australia	Oceania	QLD	2017-01-03	1	2017	19	9	46	45	50	74	6674	8014	8441	Investigation
SS17M0356	Australia	Oceania	QLD	2017-01-04	1	2017	19	9	39	60	3456	5447	105	8344	8796	Investigation
SS17M0357	Australia	Oceania	QLD	2017-01-04	1	2017	19	9	36	45	76	5223	6675	8015	8442	Investigation
SS17M0365	Australia	Oceania	QLD	2017-01-04	1	2017	19	2	43	66	3313	5225	6676	8017	8444	Investigation
SS17M0366	Australia	Oceania	QLD	2017-01-05	1	2017	19	9	1165	42	3314	5226	6677	8018	8445	Investigation
SS17M0389	Australia	Oceania	QLD	2017-01-10	1	2017	19	9	35	45	50	74	6678	8019	8447	Investigation
SS17M0438	Australia	Oceania	QLD	2017-01-11	1	2017	19	2	15	50	87	5227	6680	8021	8449	Investigation
SS17M0447	Australia	Oceania	QLD	2017-01-11	1	2017	19	2	15	50	87	5228	6680	8022	8450	Investigation
SS17M0450	Australia	Oceania	QLD	2017-01-11	1	2017	19	9	32	42	46	5229	6681	8023	8451	Investigation
SS17M0471	Australia	Oceania	QLD	2017-01-11	1	2017	19	9	36	45	76	5211	6663	7999	8426	Investigation
SS17M0477	Australia	Oceania	QLD	2017-01-10	1	2017	36	11	29	58	3306	5212	6664	8000	8427	Investigation
SS17M0494	Australia	Oceania	QLD	2017-01-11	1	2017	19	9	39	60	83	83	105	8339	8791	Investigation
SS17M0518	Australia	Oceania	QLD	2017-01-13	1	2017	19	9	36	42	3455	5445	6930	8341	8793	Investigation
SS17M0520	Australia	Oceania	QLD	2017-01-11	1	2017	19	2	15	356	17	107	6931	8342	8794	Investigation
SS17M0605	Australia	Oceania	QLD	2017-01-16	1	2017	34	2	1184	46	3307	5328	6796	8167	8607	Investigation
SS17M0623	Australia	Oceania	QLD	2017-01-14	1	2017	19	9	47	56	66	544	6712	8514	8982	Investigation
SS17M0634	Australia	Oceania	QLD	2017-01-17	1	2017	19	9	36	47	66	5548	7058	8515	8983	Investigation
SS17M0672	Australia	Oceania	QLD	2017-01-17	1	2017	19	2	15	2118	3315	5230	6683	8025	8453	Investigation
SS17M0699	Australia	Oceania	QLD	2017-01-18	1	2017	19	9	36	42	3455	5445	6930	8520	8991	Investigation
SS17M0721	Australia	Oceania	QLD	2017-01-20	1	2017	19	9	1164	2116	3311	5232	6669	8028	8456	Investigation
SS17M0747	Australia	Oceania	QLD	2017-01-17	1	2017	19	9	36	2116	3316	5234	6684	8030	8458	Investigation
SS17M0752	Australia	Oceania	QLD	2017-01-18	1	2017	19	9	36	565	3317	5235	6685	8032	8460	Investigation
SS17M0758	Australia	Oceania	QLD	2017-01-14	1	2017	19	1	1	2119	3318	5236	6686	8033	8461	Investigation
SS17M0791	Australia	Oceania	QLD	2017-01-21	1	2017	19	9	36	74	66	125	6687	8034	8462	Investigation
SS17M0824	Australia	Oceania	QLD	2017-01-18	1	2017	19	9	35	45	50	74	6688	8035	8463	Investigation
SS17M0826	Australia	Oceania	QLD	2017-01-19	1	2017	19	9	36	2116	3316	5234	6684	8036	8464	Investigation
SS17M0845	Australia	Oceania	QLD	2017-01-20	1	2017	34	2	26	43	3319	21	6689	8037	8465	Investigation
SS17M0892	Australia	Oceania	QLD	2017-01-18	1	2017	19	9	32	2120	3320	46	6690	8038	8466	Investigation
SS17M0937	Australia	Oceania	QLD	2017-01-23	1	2017	19	2	15	51	56	87	6693	8042	8472	Investigation
SS17M0947	Australia	Oceania	QLD	2017-01-23	1	2017	19	2	15	50	3322	5239	6694	8043	8473	Investigation
SS17M0955	Australia	Oceania	QLD	2017-01-21	1	2017	34	2	26	21	3319	68	6695	8044	8474	Investigation
SS17M1074	Australia	Oceania	QLD	2017-01-27	1	2017	19	9	32	2122	88	95	117	8046	8476	Investigation
SS17M1178	Australia	Oceania	QLD	2017-01-30	1	2017	19	2	1225	186	3326	5551	7061	8522	8993	Investigation
SS17M1186	Australia	Oceania	QLD	2017-01-30	1	2017	19	2	43	66	3532	5552	7062	8523	8994	Investigation
SS17M1187	Australia	Oceania	QLD	2017-01-27	1	2017	19	9	39	60	81	5241	6699	8051	8483	Investigation
SS17M1206	Australia	Oceania	QLD	2017-01-30	1	2017	19	2	15	51	56	87	63	8052	8484	Investigation
SS17M1208	Australia	Oceania	QLD	2017-01-30	1	2017	19	9	39	60	95	105	6700	8053	8485	Investigation
SS17M1260	Australia	Oceania	QLD	2017-02-01	2	2017	19	2	15	50	62	5553	7063	8524	8995	Investigation
SS17M1271	Australia	Oceania	QLD	2017-01-31	1	2017	19	9	35	45	50	5243	6702	8056	8489	Investigation
SS17M1327	Australia	Oceania	QLD	2017-02-03	2	2017	19	9	35	45	110	5245	6703	8058	8492	Investigation
SS17M1330	Australia	Oceania	QLD	2017-02-01	2	2017	19	9	36	42	3455	5445	6930	8341	8998	Investigation
SS17M1338	Australia	Oceania	QLD	2017-01-31	1	2017	34	2	1166	2124	3324	5246	6704	8060	8494	Investigation
SS17M1353	Australia	Oceania	QLD	2017-01-31	1	2017	19	9	35	65	72	5247	110	8062	8496	Investigation
SS17M1370	Australia	Oceania	QLD	2017-01-30	1	2017	19	9	36	565	3325	5248	6685	8063	8497	Investigation
SS17M1371	Australia	Oceania	QLD	2017-01-31	1	2017	19	2	433	186	3326	5249	6706	8064	8498	Investigation
SS17M1394	Australia	Oceania	QLD	2017-02-03	2	2017	19	2	15	2125	62	1991	6707	8065	8499	Investigation
SS17M1417	Australia	Oceania	QLD	2017-02-06	2	2017	19	2	43	2126	3327	5250	6708	8066	8500	Investigation
SS17M1419	Australia	Oceania	QLD	2017-02-06	2	2017	19	2	1167	2127	3328	5251	6709	8067	8501	Investigation
SS17M1429	Australia	Oceania	QLD	2017-02-06	2	2017	19	9	42	2128	3329	5252	6710	8068	8502	Investigation
SS17M1444	Australia	Oceania	QLD	2017-02-06	2	2017	19	2	15	51	56	57	6997	8428	8886	Investigation
SS17M1486	Australia	Oceania	QLD	2017-02-04	2	2017	19	14	36	56	68	5495	6998	8429	8887	Investigation
SS17M1523	Australia	Oceania	QLD	2017-02-08	2	2017	19	14	36	56	68	93	108	8528	9001	Investigation
SS17M1532	Australia	Oceania	QLD	2017-02-08	2	2017	19	2	15	50	62	5542	7050	8504	8971	Investigation
SS17M1578	Australia	Oceania	QLD	2017-02-10	2	2017	213	259	1168	2129	3330	5254	6711	8071	8506	Investigation
SS17M1592	Australia	Oceania	QLD	2017-02-10	2	2017	19	9	47	56	66	544	6712	8072	8507	Investigation
SS17M1594	Australia	Oceania	QLD	2017-02-10	2	2017	213	259	1168	2129	3330	5254	7064	8529	9002	Investigation
SS17M1617	Australia	Oceania	QLD	2017-02-13	2	2017	34	2	26	2250	3533	21	7065	8530	9003	Investigation
SS17M1642	Australia	Oceania	QLD	2017-02-13	2	2017	19	9	1169	2130	3331	5255	6713	8073	8508	Investigation
SS17M1673	Australia	Oceania	QLD	2017-02-08	2	2017	19	2	15	51	56	87	63	8052	8974	Investigation
SS17M1709	Australia	Oceania	QLD	2017-02-14	2	2017	19	9	35	45	50	74	6715	8074	8509	Investigation
SS17M1712	Australia	Oceania	QLD	2017-02-14	2	2017	19	2	49	2014	104	5256	6716	8075	8510	Investigation
SS17M1718	Australia	Oceania	QLD	2017-02-13	2	2017	19	9	36	45	76	5257	6717	8076	8511	Investigation
SS17M1733	Australia	Oceania	QLD	2017-02-13	2	2017	19	9	35	45	3534	5555	53	8532	9005	Investigation
SS17M1759	Australia	Oceania	QLD	2017-02-15	2	2017	19	9	36	45	76	5258	6718	8078	8513	Investigation
SS17M1775	Australia	Oceania	QLD	2017-02-15	2	2017	36	11	29	58	2075	5259	6719	8079	8514	Investigation
SS17M1799	Australia	Oceania	QLD	2017-02-16	2	2017	36	11	29	58	2075	5259	6719	8079	8515	Investigation
SS17M1828	Australia	Oceania	QLD	2017-02-17	2	2017	19	9	36	42	3308	5556	7068	8534	9007	Investigation
SS17M1830	Australia	Oceania	QLD	2017-02-16	2	2017	36	249	1226	2049	3535	5557	7069	8535	9008	Investigation
SS17M1845	Australia	Oceania	QLD	2017-02-14	2	2017	34	2	26	21	3319	68	7071	8537	9010	Investigation
SS17M1850	Australia	Oceania	QLD	2017-02-17	2	2017	19	9	1227	42	3536	5558	7072	8538	9011	Investigation
SS17M1862	Australia	Oceania	QLD	2017-02-19	2	2017	19	9	36	45	76	5559	7073	8539	9012	Investigation
SS17M1887	Australia	Oceania	QLD	2017-02-20	2	2017	19	2	15	848	62	5560	7074	8540	9014	Investigation
SS17M1893	Australia	Oceania	QLD	2017-02-20	2	2017	19	9	39	60	3538	5562	7076	8542	9016	Investigation
SS17M1900	Australia	Oceania	QLD	2017-02-15	2	2017	19	2	49	2014	104	5563	7077	8544	9018	Investigation
SS17M1904	Australia	Oceania	QLD	2017-02-19	2	2017	34	2	1228	21	3307	5564	7078	8545	9019	Investigation
SS17M1909	Australia	Oceania	QLD	2017-02-20	2	2017	19	9	39	60	3538	5562	7076	8542	9020	Investigation
SS17M1921	Australia	Oceania	QLD	2017-02-20	2	2017	19	9	39	2252	83	5565	7079	8546	9021	Investigation
SS17M1930	Australia	Oceania	QLD	2017-02-21	2	2017	19	2	15	50	62	69	7080	8547	9022	Investigation
SS17M1935	Australia	Oceania	QLD	2017-02-20	2	2017	19	9	35	45	3539	74	7081	8548	9023	Investigation
SS17M1953	Australia	Oceania	QLD	2017-02-17	2	2017	19	9	32	42	1985	46	48	8549	9024	Investigation
SS17M1958	Australia	Oceania	QLD	2017-02-19	2	2017	19	9	1229	45	50	74	7082	8550	9025	Investigation
SS17M1964	Australia	Oceania	QLD	2017-02-24	2	2017	34	2	26	21	3319	5566	7083	8551	9026	Investigation
SS17M1968	Australia	Oceania	QLD	2017-02-22	2	2017	19	9	36	42	3540	5568	7084	8553	9028	Investigation
SS17M1988	Australia	Oceania	QLD	2017-02-23	2	2017	19	9	39	60	3538	5562	7076	8542	9016	Investigation
SS17M2032	Australia	Oceania	QLD	2017-02-19	2	2017	19	9	1227	42	3536	5558	7072	8538	9031	Investigation
SS17M2055	Australia	Oceania	QLD	2017-02-24	2	2017	19	2	15	50	62	5542	7085	8555	9033	Investigation
SS17M2087	Australia	Oceania	QLD	2017-02-23	2	2017	19	2	15	50	3541	5569	7086	8556	9034	Investigation
SS17M2098	Australia	Oceania	QLD	2017-02-21	2	2017	19	9	32	42	46	5570	7087	8557	9035	Investigation
SS17M2099	Australia	Oceania	QLD	2017-02-21	2	2017	19	2	15	50	62	5239	114	8558	9036	Investigation
SS17M2102	Australia	Oceania	QLD	2017-02-22	2	2017	36	13	1230	2253	3542	5571	7088	8559	9037	Investigation
SS17M2108	Australia	Oceania	QLD	2017-02-20	2	2017	34	2	1228	21	3307	5564	7090	8561	9039	Investigation
SS17M2126	Australia	Oceania	QLD	2017-02-27	2	2017	19	2	15	356	17	5572	1079	8562	9040	Investigation
SS17M2150	Australia	Oceania	QLD	2017-02-27	2	2017	34	2	118	21	3543	5573	7091	8563	9042	Investigation
SS17M2153	Australia	Oceania	QLD	2017-02-27	2	2017	19	9	1165	42	80	5226	6677	8564	9043	Investigation
SS17M2172	Australia	Oceania	QLD	2017-02-28	2	2017	19	2	433	2254	117	5574	7092	8565	9044	Investigation
SS17M2174	Australia	Oceania	QLD	2017-02-23	2	2017	19	2	15	50	62	5239	114	8566	9045	Investigation
SS17M2180	Australia	Oceania	QLD	2017-02-27	2	2017	34	2	26	46	3307	5575	7093	8568	9047	Investigation
SS17M2186	Australia	Oceania	QLD	2017-02-26	2	2017	34	2	1231	43	3319	5576	7094	8569	9048	Investigation
SS17M2207	Australia	Oceania	QLD	2017-02-23	2	2017	19	2	54	186	3544	5577	7095	8570	9049	Investigation
SS17M2208	Australia	Oceania	QLD	2017-02-23	2	2017	19	2	45	66	89	96	7096	8571	9050	Investigation
SS17M2211	Australia	Oceania	QLD	2017-02-24	2	2017	19	9	39	60	3538	5562	7076	8542	9051	Investigation
SS17M2245	Australia	Oceania	QLD	2017-02-28	2	2017	19	2	15	50	62	5578	7097	8572	9053	Investigation
SS18M1916	Australia	Oceania	QLD	2017-02-26	2	2017	19	9	35	45	76	5579	7098	8573	9054	Investigation
SRR3570112	Australia	Oceania				2009	19	2	15	50	5335	8327	10699	13272		background
ERR1856127	Australia	Oceania				1992	19	3	1550	3332	4	8252	10607	13142	13928	background
ERR1856128	Australia	Oceania				1992	19	3	1550	3332	4	8251	10715	13295	14092	background
ERR1856133	Australia	Oceania				1993	19	3	1550	3332	5291	8250	10604	13139	13925	background
ERR1856129	Australia	Oceania				1993	19	3	1550	3332	5292	8250	10606	13141	13927	background
ERR1856056	Australia	Oceania				1993	19	3	1550	3332	4	8251	39957	53905	59117	background
ERR1856131	Australia	Oceania				1993	19	3	1550	3333	4	8251	10605	13140	13926	background
ERR1856132	Australia	Oceania				1993	19	3	1550	3332	4	8339	10713	13293	16004	background
ERR1856130	Australia	Oceania				1993	19	3	1550	3332	5292	8340	10714	13294	14091	background
ERR1856061	Australia	Oceania				1994	19	3	1550	3332	4	8268	10606	13162	13949	background
ERR1856059	Australia	Oceania				1994	19	3	1550	3332	4	8251	10606	13163	13950	background
ERR1856058	Australia	Oceania				1994	19	3	1550	3332	4	8344	10723	13305	14103	background
ERR1856062	Australia	Oceania				1994	19	3	1550	3365	9206	14665	19127	25537	27742	background
ERR1856064	Australia	Oceania				1994	19	3	1550	3364	4	14763	19264	25739	27964	background
ERR1856065	Australia	Oceania				1994	19	3	1550	3332	4	8267	10621	13161	13948	background
ERR1856057	Australia	Oceania				1994	19	3	1550	3332	4	8269	10606	13164	15016	background
ERR1856063	Australia	Oceania				1994	19	3	1550	3348	5318	8297	10659	13217	14006	background
ERR1856060	Australia	Oceania				1994	19	3	1550	3366	4	8343	10722	13304	14102	background
ERR1856066	Australia	Oceania				1995	19	3	1550	3332	4	8251	10721	13303	14101	background
ERR1856067	Australia	Oceania				1995	19	3	4	3339	5300	8266	10620	13160	13947	background
ERR1856069	Australia	Oceania				1996	19	3	1550	3332	9205	14859	19401	25916	28152	background
ERR1856068	Australia	Oceania				1996	19	3	1550	3332	5341	8342	10720	13302	14100	background
ERR1856070	Australia	Oceania				1997	19	3	1550	3332	4	8341	10606	13301	14099	background
ERR1856071	Australia	Oceania				1998	19	3	1550	3332	4	8251	10619	13159	13946	background
SRR12170550	Australia	Oceania	Melbourne			1999	19	9	39	60	8014	12646	16540	22229	24121	background
ERR1856072	Australia	Oceania				1999	19	3	1550	4	4	8386	10780	13378	16157	background
ERR1856073	Australia	Oceania				1999	19	3	1550	4	4	8265	10618	13158	13945	background
ERR1856074	Australia	Oceania				2000	19	3	1550	4	5367	8385	10779	13377	16218	background
ERR1856077	Australia	Oceania				2001	19	3	1550	4	5299	8263	10616	13156	13943	background
ERR1856075	Australia	Oceania				2001	19	3	1762	3338	4	8264	10617	13157	13944	background
SRR5090712	Australia	Oceania		2001-09-01	9	2001	19	2	1767	66	5330	8317	10684	13250	14041	background
ERR1856078	Australia	Oceania				2001	19	3	1550	4	4	8383	10777	13375	16156	background
ERR1856076	Australia	Oceania				2001	19	3	1777	4	5366	8384	10778	13376	16292	background
SRR11445614	Australia	Oceania		2001-11-19	11	2001	19	9	36	42	7760	12209	16018	21571	23384	background
SRR11440955	Australia	Oceania		2001-12-12	12	2001	19	2	115	4649	7761	12210	16020	21573	23386	background
ERR1856079	Australia	Oceania				2001	19	3	1550	3337	4	14860	19402	25917	28153	background
ERR1856081	Australia	Oceania				2002	19	3	1550	3336	5298	8262	10615	13155	13942	background
SRR11440946	Australia	Oceania		2002-04-17	4	2002	19	2	54	4871	7739	12183	15985	21533	23342	background
SRR11444495	Australia	Oceania		2002-04-22	4	2002	19	2	43	66	5353	12208	16017	21570	23383	background
ERR4159247	Australia	Oceania				2002	19	9	36	4947	7888	12410	16285	21916	23753	background
ERR1856080	Australia	Oceania				2002	19	3	1550	4	9205	15345	20043	26722	49285	background
SRR10127492	Australia	Oceania				2003	19	5	25	4597	292	11403	14915	20004	21628	background
SRR10127491	Australia	Oceania				2003	19	5	25	163	292	11404	14916	20005	21629	background
SRR10127490	Australia	Oceania				2003	19	5	25	163	7277	11405	14917	20006	21630	background
SRR10127489	Australia	Oceania				2003	19	5	25	4598	292	11406	14918	20007	21631	background
SRR10127488	Australia	Oceania				2003	19	5	25	163	7278	11407	14919	20008	21632	background
SRR10127493	Australia	Oceania				2003	19	5	25	163	292	11501	15040	20166	21790	background
SRR11445599	Australia	Oceania		2003-07-01	7	2003	19	16	53	4869	121	12180	15982	21529	23338	background
SRR11445598	Australia	Oceania		2003-01-08	1	2003	19	2	15	50	17	12245	16060	21628	23446	background
SRR5090717	Australia	Oceania		2004-08-23	8	2004	19	16	53	3360	5328	8315	10682	13247	14038	background
ERR1856082	Australia	Oceania				2004	19	3	1550	4	4	8265	10776	13374	16291	background
SRR14142798	Australia	Oceania				2004	19	2	15	50	12724	20801	114	36225	39367	background
SRR14142909	Australia	Oceania				2004	19	2	15	3361	12741	20819	27374	36270	39418	background
SRR14143070	Australia	Oceania				2005	19	2	510	50	62	63	114	36236	39378	background
ERR1856083	Australia	Oceania				2005	19	3	1761	3335	5297	8261	10614	13154	13941	background
SRR5090735	Australia	Oceania		2005-06-27	6	2005	19	2	8	1728	5351	8362	10748	13339	14142	background
SRR925393	Australia	Oceania				2005	19	9	36	3697	5806	9130	11824	15716	16782	background
SRR926599	Australia	Oceania				2005	19	9	39	60	5807	9131	11825	15717	16783	background
SRR926600	Australia	Oceania				2005	19	9	36	45	76	9132	11826	15718	16784	background
SRR14142754	Australia	Oceania				2005	19	2	15	50	12723	20799	114	36217	39359	background
SRR14143059	Australia	Oceania				2005	19	2	15	50	62	20805	27348	36234	39376	background
SRR1645484	Australia	Oceania	Sydney	2006-11-09	11	2006	19	9	47	56	340	548	719	879	957	background
SRR1645491	Australia	Oceania	Sydney	2006-11-17	11	2006	19	9	47	56	340	548	719	890	957	background
SRR1645487	Australia	Oceania	Sydney	2006-11-17	11	2006	19	9	47	56	340	548	719	890	957	background
SRR1645485	Australia	Oceania	Sydney	2006-11-09	11	2006	19	9	47	56	340	548	719	890	958	background
SRR1645490	Australia	Oceania	Sydney	2006-11-17	11	2006	19	9	47	56	340	548	719	890	957	background
SRR1645486	Australia	Oceania	Sydney	2006-11-17	11	2006	19	9	47	56	340	548	719	891	959	background
SRR1645473	Australia	Oceania	Sydney	2006-11-09	11	2006	19	9	47	56	340	548	719	879	946	background
SRR1645488	Australia	Oceania	Sydney	2006-11-17	11	2006	19	9	47	56	340	548	719	890	960	background
SRR1645489	Australia	Oceania	Sydney	2006-11-17	11	2006	19	9	47	56	340	548	728	892	961	background
SRR1645474	Australia	Oceania	Sydney	2006-11-09	11	2006	19	9	47	56	340	548	720	880	947	background
SRR1645475	Australia	Oceania	Sydney	2006-11-09	11	2006	19	9	47	56	340	549	719	881	948	background
SRR1645477	Australia	Oceania	Sydney	2006-11-09	11	2006	19	9	47	56	340	548	722	883	950	background
SRR1645482	Australia	Oceania	Sydney	2006-11-09	11	2006	19	9	47	56	340	548	727	888	955	background
SRR1645483	Australia	Oceania	Sydney	2006-11-09	11	2006	19	9	47	56	340	548	719	889	956	background
SRR1645478	Australia	Oceania	Sydney	2006-11-09	11	2006	19	9	47	56	340	551	723	884	951	background
SRR1645479	Australia	Oceania	Sydney	2006-11-09	11	2006	19	9	47	56	340	548	724	885	952	background
SRR1645480	Australia	Oceania	Sydney	2006-11-09	11	2006	19	9	47	56	340	552	725	886	953	background
SRR1645481	Australia	Oceania	Sydney	2006-11-09	11	2006	19	9	47	56	340	548	726	887	954	background
SRR1645476	Australia	Oceania	Sydney	2006-11-09	11	2006	19	9	47	187	341	550	721	882	949	background
ERR1856085	Australia	Oceania				2006	19	3	1550	4	17854	29726	10606	53461	58565	background
SRR5090723	Australia	Oceania		2006-03-14	3	2006	19	1	1	1	5325	8312	10679	13244	14035	background
SRR5090719	Australia	Oceania		2006-09-11	9	2006	19	3	1766	477	5327	8314	10681	13246	14037	background
SRR5090724	Australia	Oceania		2006-12-04	12	2006	213	385	1772	3379	5356	8367	10754	13345	14148	background
ERR1856084	Australia	Oceania				2006	19	3	1550	4	9205	14664	19126	25536	27741	background
SRR14143196	Australia	Oceania				2006	19	1	1	54	16297	27077	36072	48300	52921	background
SRR5090734	Australia	Oceania		2007-03-22	3	2007	19	2	15	50	62	63	10749	13340	14143	background
ERR1856088	Australia	Oceania				2007	19	3	1550	4	5317	8294	10606	13214	14003	background
ERR1856087	Australia	Oceania				2007	19	3	1550	4	4	8295	10658	13215	14004	background
SRR5090749	Australia	Oceania		2007-08-31	8	2007	19	2	11	27	281	8308	10675	13240	14031	background
SRR5090733	Australia	Oceania		2007-11-02	11	2007	19	2	1765	3357	104	8309	10676	13241	14032	background
SRR5090729	Australia	Oceania		2007-12-06	12	2007	2066	2	1	3358	5324	8311	10678	13243	14034	background
SRR5090721	Australia	Oceania		2007-07-24	7	2007	19	2	15	3359	5326	8313	10680	13245	14036	background
SRR5090738	Australia	Oceania		2007-02-26	2	2007	19	2	1765	3373	104	8359	10745	13336	14139	background
SRR5090732	Australia	Oceania		2007-07-06	7	2007	19	1	1	3375	5352	8363	10750	13341	14144	background
SRR5090730	Australia	Oceania		2007-01-30	1	2007	19	2	43	3376	5353	8364	10751	13342	14145	background
SRR5090713	Australia	Oceania		2007-10-31	10	2007	19	3	4	4	5357	8368	10802	13408	14215	background
ERR1856089	Australia	Oceania				2007	19	3	1776	4	5364	8381	10774	13372	16290	background
ERR1856086	Australia	Oceania				2007	19	3	1550	3389	5365	8382	10775	13373	14177	background
SRR5090748	Australia	Oceania		2007-02-26	2	2007	19	9	36	45	76	8399	10796	13400	14207	background
SRR926598	Australia	Oceania				2007	19	9	36	3698	76	9134	11828	15720	16786	background
SRR11444566	Australia	Oceania		2007-02-27	2	2007	19	2	54	186	7214	12181	15983	21530	23339	background
ERR4159250	Australia	Oceania				2007	19	9	36	4668	7435	12411	16286	21917	23754	background
SRR14143042	Australia	Oceania				2007	19	1	40	7757	12726	20804	27345	36230	39372	background
SRR5090746	Australia	Oceania		2008-03-28	3	2008	19	2	2	2	33	2	10798	13402	14209	background
SRR5090715	Australia	Oceania		2008-04-10	4	2008	34	2	26	46	5329	51	799	13248	14039	background
ERR1856090	Australia	Oceania				2008	19	3	1550	4	5296	8260	10613	13153	13940	background
ERR1856091	Australia	Oceania				2008	19	3	1550	3388	5296	8380	10773	13371	16289	background
ERR1856092	Australia	Oceania				2008	19	383	1550	3334	5296	8259	10612	13152	13939	background
SRR5090731	Australia	Oceania		2008-05-12	5	2008	36	11	29	58	5323	8310	10677	13242	14033	background
SRR5090714	Australia	Oceania		2008-01-12	1	2008	19	2	433	2127	117	8316	10683	13249	14040	background
SRR5090741	Australia	Oceania		2008-01-05	1	2008	19	2	43	3372	5348	8358	10744	13335	14138	background
SRR5090736	Australia	Oceania		2008-03-10	3	2008	19	9	39	3374	5350	8361	10747	13338	14141	background
SRR5090726	Australia	Oceania		2008-03-17	3	2008	19	48	1674	3378	5355	8366	10753	13344	14147	background
SRR5090722	Australia	Oceania		2008-01-16	1	2008	19	3	4	3380	5357	8368	10755	13346	14149	background
SRR5090718	Australia	Oceania		2008-04-16	4	2008	19	2	115	3382	5359	8370	10757	13348	14151	background
SRR5090747	Australia	Oceania		2008-02-19	2	2008	19	3	1550	4	4	8400	10797	13401	14208	background
SRR5090744	Australia	Oceania		2008-01-11	1	2008	19	9	36	42	5374	8402	10799	13404	14211	background
SRR5090743	Australia	Oceania		2008-03-02	3	2008	19	3	1583	4	4	8403	10800	13405	14212	background
SRR5090716	Australia	Oceania		2008-03-22	3	2008	19	9	42	62	5375	8404	10801	13407	14214	background
SRR926601	Australia	Oceania				2008	19	9	36	45	76	9133	11827	15719	16785	background
SRR7250857	Australia	Oceania		2008-05-27	5	2008	19	1	1	4158	71	73	13369	17859	19205	background
SRR7250858	Australia	Oceania		2008-11-26	11	2008	19	1	1	4159	6527	10256	13371	17863	19209	background
SRR10127487	Australia	Oceania				2008	19	5	25	163	7279	11408	14920	20009	21633	background
ERR4159257	Australia	Oceania				2008	19	2	1765	3357	104	12412	16287	21918	23755	background
SRR3570224	Australia	Oceania				2009	19	2	15	50	1321	63	114	13477	14286	background
SRR3570335	Australia	Oceania				2009	19	2	15	50	1316	1994	2478	2945	3148	background
SRR3570113	Australia	Oceania				2009	19	2	15	50	1316	8615	11088	14090	14946	background
ERR1856094	Australia	Oceania				2009	19	3	1550	4	5296	8258	10612	13151	13938	background
ERR1856093	Australia	Oceania				2009	19	3	1550	3388	5296	8258	10772	13370	16155	background
SRR3570347	Australia	Oceania				2009	19	2	15	50	5333	8324	10695	13268	14062	background
SRR5090742	Australia	Oceania		2009-05-11	5	2009	19	2	43	3376	5353	8364	10751	13406	14213	background
SRR5090720	Australia	Oceania		2009-07-27	7	2009	2066	2	1773	3381	5358	8369	10756	13347	14150	background
SRR7250856	Australia	Oceania		2009-10-12	10	2009	19	1	1	4158	71	73	13369	17860	19206	background
SRR7250855	Australia	Oceania		2009-04-07	4	2009	19	1	1	4159	6527	10256	13371	17863	19209	background
SRR10127464	Australia	Oceania				2009	19	5	25	163	7327	11469	15026	20148	21772	background
SRR10127476	Australia	Oceania				2009	19	5	25	163	292	11520	14924	20198	21825	background
SRR10127467	Australia	Oceania				2009	19	5	25	163	7337	11469	15054	20181	21807	background
SRR10127480	Australia	Oceania				2009	19	5	25	163	292	11516	15066	20194	21821	background
SRR10127479	Australia	Oceania				2009	19	5	25	4619	7347	11517	15067	20195	21822	background
SRR10127472	Australia	Oceania				2009	19	5	25	163	292	11523	15072	20201	21828	background
SRR10127484	Australia	Oceania				2009	19	5	25	163	7280	11409	14921	20010	21634	background
SRR10127469	Australia	Oceania				2009	19	5	25	163	292	11412	14924	20013	21637	background
SRR10127462	Australia	Oceania				2009	19	5	25	163	292	11412	15027	20149	21773	background
SRR10127468	Australia	Oceania				2009	19	5	25	163	292	11506	15053	20180	21806	background
SRR10127466	Australia	Oceania				2009	19	5	25	163	292	11507	15055	20182	21808	background
SRR10127465	Australia	Oceania				2009	19	5	25	163	7338	11508	15056	20183	21809	background
SRR10127483	Australia	Oceania				2009	19	5	25	163	292	11410	14922	20011	21635	background
SRR10127482	Australia	Oceania				2009	19	5	25	163	292	11411	14923	20012	21636	background
SRR10127481	Australia	Oceania				2009	19	5	25	163	292	11502	15041	20167	21791	background
SRR10127478	Australia	Oceania				2009	19	5	25	4620	292	11518	15068	20196	21823	background
SRR10127477	Australia	Oceania				2009	19	5	25	163	7348	11519	15069	20197	21824	background
SRR10127475	Australia	Oceania				2009	19	5	25	163	7349	11521	15070	20199	21826	background
SRR10127473	Australia	Oceania				2009	19	5	25	163	292	11522	15071	20200	21827	background
SRR10127471	Australia	Oceania				2009	19	5	25	163	292	11412	15073	20202	21829	background
SRR10127470	Australia	Oceania				2009	19	5	25	163	7350	11524	15074	20203	21830	background
ERR4159251	Australia	Oceania				2009		9	36	2249	7889	12413	16288	21919	23756	background
ERR4159252	Australia	Oceania				2009	19	9	36	4326	6813	12414	16289	21920	23757	background
SRR10127486	Australia	Oceania				2009	19	5	25	163	7323	24450	32462	43361	47418	background
SRR3570180	Australia	Oceania				2010	19	2	15	50	1316	1994	2444	2881	3071	background
SRR3570280	Australia	Oceania				2010	19	2	15	855	1327	1994	2465	2922	15498	background
SRR3570225	Australia	Oceania				2010	19	2	15	50	1316	1994	2421	13270	14064	background
SRR3570158	Australia	Oceania				2010	19	2	15	3362	5334	1994	10697	13270	14065	background
SRR3570352	Australia	Oceania				2010	19	2	15	50	1316	1994	2421	13270	15517	background
SRR3570125	Australia	Oceania				2010	19	2	15	50	62	63	2424	2848	3030	background
SRR3570380	Australia	Oceania				2010	19	2	15	50	62	63	2424	2983	3188	background
SRR3570114	Australia	Oceania				2010	19	2	15	50	62	8326	10698	13271	14066	background
SRR3570402	Australia	Oceania				2010	19	2	15	3361	62	8407	10807	13416	14224	background
SRR3570358	Australia	Oceania				2010	19	2	15	50	1340	63	2424	14609	15523	background
SRR14142791	Australia	Oceania				2010	19	300	15	50	62	63	2424	36224	39366	background
SRR3570391	Australia	Oceania				2010	19	2	15	50	62	2060	2514	14623	15537	background
SRR3570369	Australia	Oceania				2010	19	2	15	50	1341	2051	2500	14617	15531	background
SRR3570147	Australia	Oceania				2010	19	2	15	50	1319	2007	2437	2867	3051	background
SRR3570191	Australia	Oceania				2010	19	2	15	50	1319	2013	2445	2885	3076	background
SRR3570202	Australia	Oceania				2010	19	2	15	50	1319	2014	2447	2889	15467	background
SRR3570345	Australia	Oceania				2010	19	2	15	50	1319	2013	2437	2954	3157	background
SRR3570350	Australia	Oceania				2010	19	2	15	50	1319	2043	2488	2957	3160	background
SRR3570342	Australia	Oceania				2010	19	2	15	50	1319	8325	10696	13269	14063	background
SRR3570136	Australia	Oceania				2010	19	2	15	50	1319	2013	10764	13356	14159	background
SRR3570236	Australia	Oceania				2010	19	2	15	50	1319	2013	11385	14582	15489	background
SRR3570213	Australia	Oceania				2010	19	2	15	852	62	2015	2448	2892	3084	background
SRR3570247	Australia	Oceania				2010	19	2	15	852	1322	2017	2452	2900	3096	background
SRR2538033	Australia	Oceania				2010	19	2	15	50	3131	4916	6235	15906	16988	background
SRR3570258	Australia	Oceania				2010	19	2	15	50	17	2021	2458	14586	15493	background
SRR3570343	Australia	Oceania				2010	19	2	15	50	1325	107	2485	2952	3155	background
SRR3570336	Australia	Oceania				2010	19	2	15	50	1331	2034	2479	2946	3149	background
SRR3570348	Australia	Oceania				2010	19	2	15	50	1325	2041	2485	2955	3158	background
SRR3570269	Australia	Oceania				2010	19	2	15	50	1325	8851	2460	14588	15495	background
SRR3570353	Australia	Oceania				2010	19	2	15	50	1325	8851	2485	14605	15518	background
SRR3570291	Australia	Oceania				2010	19	2	15	50	17	8852	2468	14594	15504	background
SRR3570302	Australia	Oceania				2010	19	2	15	856	17	2030	2471	2933	3134	background
SRR3570346	Australia	Oceania				2010	19	2	15	856	17	8373	10761	13353	14156	background
SRR3570313	Australia	Oceania				2010	19	2	15	50	17	107	2473	2937	3140	background
SRR3570338	Australia	Oceania				2010	19	2	15	50	1333	2036	2481	2948	3151	background
SRR3570339	Australia	Oceania				2010	19	2	503	858	1334	2037	2482	2949	3152	background
SRR3570340	Australia	Oceania				2010	19	2	15	859	1335	2038	2483	2950	3153	background
SRR3570341	Australia	Oceania				2010	19	2	15	50	1336	2039	2484	2951	3154	background
SRR3570344	Australia	Oceania				2010	19	2	15	860	62	2040	2486	2953	3156	background
SRR3570349	Australia	Oceania				2010	19	2	504	861	1337	2042	2487	2956	3159	background
SRR3570351	Australia	Oceania				2010	19	2	15	50	17	2044	2489	14604	15516	background
SRR14141582	Australia	Oceania				2010	34	2	26	447	3401	1169	36068	48295	52916	background
SRR14141584	Australia	Oceania				2010	34	2	26	447	3401	8390	36069	48296	52917	background
SRR2538178	Australia	Oceania				2010	19	9	36	2012	66	4918	6240	15907	16989	background
SRR2538285	Australia	Oceania				2010	34	2	26	21	3134	4919	6241	7446	7904	background
SRR2538287	Australia	Oceania				2010	34	2	26	21	3134	4919	6241	7446	7904	background
SRR2538288	Australia	Oceania				2010	34	2	26	21	3134	4919	6241	7446	7904	background
SRR9701221	Australia	Oceania		2010-05-25	5	2010	19	9	36	47	66	5192	717	10599	11198	background
SRR9701206	Australia	Oceania		2010-03-23	3	2010	19	9	36	47	66	6825	7196	8706	9322	background
SRR9701208	Australia	Oceania		2010-04-08	4	2010	19	9	36	47	66	5189	6630	8704	9192	background
SRR9701216	Australia	Oceania		2010-04-18	4	2010	19	9	36	47	66	5189	6627	8706	11194	background
SRR9701205	Australia	Oceania		2010-03-29	3	2010	19	9	1489	2801	66	6824	6629	10578	11174	background
SRR9701235	Australia	Oceania		2010-05-05	5	2010	19	9	36	47	66	125	6632	8633	9198	background
SRR9701197	Australia	Oceania		2010-05-04	5	2010	19	9	36	47	66	125	6632	8633	9118	background
SRR9701199	Australia	Oceania		2010-05-01	5	2010	19	9	36	47	66	125	6632	8633	9198	background
SRR9701201	Australia	Oceania		2010-05-03	5	2010	19	9	36	47	66	125	6632	8633	9198	background
SRR9701202	Australia	Oceania		2010-05-02	5	2010	19	9	36	47	66	5191	6632	8635	9120	background
SRR9701198	Australia	Oceania		2010-05-04	5	2010	19	9	36	47	66	5191	6632	8698	9186	background
SRR9701200	Australia	Oceania		2010-04-29	4	2010	19	9	36	47	66	125	6631	8634	9119	background
SRR9701211	Australia	Oceania		2010-03-25	3	2010	19	9	36	47	66	5189	6630	8704	9192	background
SRR9701207	Australia	Oceania		2010-03-26	3	2010	19	9	36	47	66	5189	6630	8704	9192	background
SRR9701212	Australia	Oceania		2010-03-25	3	2010	19	9	36	47	66	5189	6630	8704	9192	background
SRR9701213	Australia	Oceania		2010-04-20	4	2010	19	9	36	47	66	5189	6630	8704	9192	background
SRR9701222	Australia	Oceania		2010-05-13	5	2010	19	9	36	47	66	5189	7196	8706	9325	background
SRR9701204	Australia	Oceania		2010-01-19	1	2010	19	9	36	47	66	5189	7196	8706	9322	background
SRR9701209	Australia	Oceania		2010-04-01	4	2010	19	9	36	47	66	5189	6630	8770	9265	background
SRR9701210	Australia	Oceania		2010-03-29	3	2010	19	9	36	47	66	5189	6630	8704	9266	background
SRR9701215	Australia	Oceania		2010-04-28	4	2010	19	9	36	47	66	5189	6627	8705	9193	background
SRR9701223	Australia	Oceania		2010-05-10	5	2010	19	9	36	47	66	5189	6627	8706	9194	background
SRR9701234	Australia	Oceania		2010-05-07	5	2010	19	9	36	47	66	5189	6627	8706	9197	background
SRR9701224	Australia	Oceania		2010-05-09	5	2010	19	9	36	47	66	5189	7196	8707	9195	background
SRR9701203	Australia	Oceania		2010-02-20	2	2010	19	257	36	47	66	5190	6628	8822	9321	background
SRR9701219	Australia	Oceania		2010-08-02	8	2010	19	9	36	2111	66	5193	6634	10598	11197	background
SRR9701220	Australia	Oceania		2010-07-21	7	2010	19	9	47	56	66	544	714	10579	11175	background
SRR3570324	Australia	Oceania				2010	19	2	1774	3384	5361	8374	10762	13354	14157	background
SRR3570169	Australia	Oceania				2010	19	2	15	3385	5362	8375	10763	13355	14158	background
SRR14142786	Australia	Oceania				2010	36		29	58	3210	19287	27341	36223	39365	background
SRR7250853	Australia	Oceania		2010-08-03	8	2010	19	1	1	4159	6527	10256	13369	17862	19208	background
SRR7250854	Australia	Oceania		2010-10-13	10	2010	19	1	1	4159	6527	10256	13371	17863	19209	background
SRR10127461	Australia	Oceania				2010	19	5	25	163	7328	11412	14924	20150	21774	background
SRR10127453	Australia	Oceania				2010	19	5	25	163	292	11412	15031	20155	21779	background
SRR10127446	Australia	Oceania				2010	19	5	25	163	292	11469	14992	20110	21734	background
SRR10127445	Australia	Oceania				2010	19	5	25	163	7311	11470	14993	20111	21735	background
SRR10127455	Australia	Oceania				2010	19	5	25	163	292	11494	15030	20153	21777	background
SRR10127454	Australia	Oceania				2010	19	5	25	163	292	11412	14924	20154	21778	background
SRR10127458	Australia	Oceania				2010	19	5	25	163	292	11412	15057	20184	21810	background
SRR10127448	Australia	Oceania				2010	19	5	25	163	292	11498	15035	20159	21783	background
SRR10127444	Australia	Oceania				2010	19	5	25	163	292	11411	14994	20112	21736	background
SRR10127443	Australia	Oceania				2010	19	5	25	163	7312	11471	14995	20113	21737	background
SRR10127460	Australia	Oceania				2010	19	5	25	163	7329	11492	15028	20151	21775	background
SRR10127459	Australia	Oceania				2010	19	5	25	163	7330	11493	15029	20152	21776	background
SRR10127451	Australia	Oceania				2010	19	5	25	163	7331	11495	15032	20156	21780	background
SRR10127450	Australia	Oceania				2010	19	5	25	4614	292	11496	15033	20157	21781	background
SRR10127449	Australia	Oceania				2010	19	5	25	4615	7332	11497	15034	20158	21782	background
SRR10127457	Australia	Oceania				2010	19	5	25	163	7339	11509	15058	20185	21811	background
SRR10127456	Australia	Oceania				2010	19	5	25	163	7340	11412	15059	20186	21812	background
SRR10127447	Australia	Oceania				2010	19	5	2402	163	7341	11510	15060	20187	21813	background
ERR4159253	Australia	Oceania				2010	19	9	36	4326	6813	12415	16290	21921	23758	background
ERR4159254	Australia	Oceania				2010	19	9	36	4326	6813	12415	16291	21922	23759	background
SRR1645510	Australia	Oceania	Sydney	2011-03-04	3	2011	19	9	36	188	342	554	731	898	968	background
SRR1645503	Australia	Oceania	Sydney	2011-02-24	2	2011	19	9	36	188	342	554	731	898	968	background
SRR1645508	Australia	Oceania	Sydney	2011-02-15	2	2011	19	9	36	188	342	554	731	898	968	background
SRR1645509	Australia	Oceania	Sydney	2011-03-04	3	2011	19	9	36	188	342	554	731	898	968	background
SRR1645504	Australia	Oceania	Sydney	2011-02-23	2	2011	19	9	36	188	342	554	732	899	969	background
SRR1645506	Australia	Oceania	Sydney	2011-02-21	2	2011	19	9	36	188	342	554	731	898	968	background
SRR1645505	Australia	Oceania	Sydney	2011-02-21	2	2011	19	9	36	188	342	554	731	898	968	background
SRR1645507	Australia	Oceania	Sydney	2011-02-19	2	2011	3412	9	117	56	343	544	733	900	970	background
SRR3570363	Australia	Oceania				2011	19	2	15	50	62	1991	2496	2967	3172	background
SRR3570373	Australia	Oceania				2011	19	2	15	852	62	63	2504	14620	15534	background
SRR2538078	Australia	Oceania				2011	19	9	36	56	3132	544	6236	7440	7897	background
SRR2538076	Australia	Oceania				2011	19	9	36	56	342	544	6236	7438	7895	background
SRR2538077	Australia	Oceania				2011	19	9	1116	56	342	544	6236	7439	7896	background
SRR2538290	Australia	Oceania				2011	19	9	36	56	3135	4920	733	7448	7906	background
SRR2538292	Australia	Oceania				2011	19	9	36	2013	3135	4920	6242	7450	7908	background
SRR2538291	Australia	Oceania				2011	19	9	36	3734	3135	4920	11948	15898	16980	background
SRR3570374	Australia	Oceania				2011	19	2	508	50	17	2011	2505	14621	15535	background
SRR14142775	Australia	Oceania				2011	19	2	15	50	62	63	2491	36221	39363	background
SRR14142778	Australia	Oceania				2011	19	2	15	50	62	63	27340	36222	39364	background
SRR3570366	Australia	Oceania				2011	19	2	15	50	62	2050	2424	14614	15528	background
SRR3570368	Australia	Oceania				2011	19	2	15	50	62	63	2499	14616	15530	background
SRR3570360	Australia	Oceania				2011	19	2	15	50	62	2048	2424	14610	15524	background
SRR3570362	Australia	Oceania				2011	19	2	15	50	62	63	2495	14612	15526	background
SRR3570364	Australia	Oceania				2011	19	2	15	50	62	8853	2497	14613	15527	background
SRR3570367	Australia	Oceania				2011	19	2	15	50	62	8853	11387	14615	15529	background
SRR3570372	Australia	Oceania				2011	19	2	15	50	1319	2013	2503	14634	15549	background
SRR14142771	Australia	Oceania				2011	19	2	15	50	1319	20800	27338	36218	39360	background
SRR2538286	Australia	Oceania				2011	19	2	15	50	3131	4916	6235	7447	7905	background
SRR3570354	Australia	Oceania				2011	19	2	15	50	1338	121	11386	14606	15519	background
SRR2538034	Australia	Oceania				2011	19	2	15	50	3131	4916	40845	55177	60221	background
SRR3570376	Australia	Oceania				2011	19	2	15	50	1343	8851	2485	14636	15551	background
SRR3570355	Australia	Oceania				2011	19	2	15	50	62	2045	2491	14607	15520	background
SRR14142772	Australia	Oceania				2011	19	2	15	50	62	63	2491	36219	39361	background
SRR14142773	Australia	Oceania				2011	19	2	15	50	62	63	27339	36220	39362	background
SRR3570356	Australia	Oceania				2011	19	2	505	50	17	2046	2492	14608	15521	background
SRR3570357	Australia	Oceania				2011	19	2	15	862	1339	2047	2493	2962	15522	background
SRR3570361	Australia	Oceania				2011	19	118	506	863	17	2049	2494	14611	15525	background
SRR3570370	Australia	Oceania				2011	19	119	15	864	17	2052	2501	14618	15532	background
SRR3570371	Australia	Oceania				2011	19	2	507	50	17	2053	2502	14619	15533	background
SRR3570375	Australia	Oceania				2011	19	2	15	865	1342	2054	2506	14635	15550	background
SRR2538140	Australia	Oceania				2011	19	2	54	186	3133	4917	6237	7441	7898	background
SRR2538177	Australia	Oceania				2011	19	2	54	186	3133	4917	6239	7443	7900	background
SRR2538176	Australia	Oceania				2011	19	2	54	186	3133	4917	6238	7442	7899	background
SRR2538277	Australia	Oceania				2011	19	9	36	47	66	4918	6240	7445	7903	background
SRR2538199	Australia	Oceania				2011	19	9	36	47	66	4918	6240	7445	7902	background
SRR2538289	Australia	Oceania				2011	34	2	26	21	5852	4919	6241	15908	16990	background
SRR2538296	Australia	Oceania				2011	19	9	36	47	3137	125	6244	7453	7911	background
SRR2538298	Australia	Oceania				2011	19	9	36	47	66	125	6244	7455	7913	background
SRR5090739	Australia	Oceania		2011-10-14	10	2011	19	9	36	47	66	125	717	12232	12974	background
SRR5090740	Australia	Oceania		2011-11-12	11	2011	19	9	36	47	66	125	717	12232	12974	background
ERR2698125	Australia	Oceania				2011	19	9	35	45	76	74	13061	17436	18717	background
SRR5090745	Australia	Oceania		2011-12-11	12	2011	19	9	36	47	3299	8401	6631	13403	14210	background
SRR9701265	Australia	Oceania		2011-03-21	3	2011	19	9	36	47	66	5189	6627	8706	11173	background
SRR9701256	Australia	Oceania		2011-02-02	2	2011	19	9	36	47	66	5189	6627	10576	11170	background
SRR9701261	Australia	Oceania		2011-01-14	1	2011	19	9	36	47	3298	5196	717	10577	11172	background
SRR9701218	Australia	Oceania		2011-01-24	1	2011	19	9	36	47	66	125	6635	10597	11196	background
SRR9701258	Australia	Oceania		2011-01-15	1	2011	19	9	36	47	3299	125	6631	8738	9229	background
SRR9701246	Australia	Oceania		2011-05-15	5	2011	19	9	36	47	66	5192	717	8776	9273	background
SRR9701254	Australia	Oceania		2011-12-26	12	2011	19	9	36	47	66	5192	717	8779	9276	background
SRR9701253	Australia	Oceania		2011-05-02	5	2011	19	9	36	47	66	5198	717	8850	11168	background
SRR9701248	Australia	Oceania		2011-06-30	6	2011	19	9	36	47	66	5198	717	8850	11168	background
SRR9701247	Australia	Oceania		2011-05-08	5	2011	19	9	1163	47	66	5192	6641	8651	9136	background
SRR9701255	Australia	Oceania		2011-12-04	12	2011	19	9	36	47	66	5192	7219	8737	9228	background
SRR9701250	Australia	Oceania		2011-03-25	3	2011	19	9	36	2111	3301	5193	6638	8736	9227	background
SRR9701264	Australia	Oceania		2011-03-14	3	2011	19	9	36	2111	3301	5193	6638	8736	9227	background
SRR9701257	Australia	Oceania		2011-03-09	3	2011	19	9	36	2315	3301	5193	6638	8736	9227	background
SRR9701251	Australia	Oceania		2011-03-21	3	2011	19	9	36	2111	66	5193	7245	8778	9275	background
SRR9701252	Australia	Oceania		2011-05-03	5	2011	19	9	36	2111	66	5193	8693	10575	11169	background
SRR9701217	Australia	Oceania		2011-03-11	3	2011	19	9	36	47	3297	5194	7197	8739	9232	background
SRR9701262	Australia	Oceania		2011-03-12	3	2011	19	9	36	47	3297	5194	717	8781	9278	background
SRR9701263	Australia	Oceania		2011-03-15	3	2011	19	9	36	47	3297	5194	717	8739	9230	background
SRR9701260	Australia	Oceania		2011-03-30	3	2011	19	9	36	47	3297	5194	717	8739	11171	background
SRR9701249	Australia	Oceania		2011-05-21	5	2011	19	258	36	2112	342	5199	6642	8777	9274	background
SRR9701259	Australia	Oceania		2011-01-26	1	2011	19	9	47	56	3300	5197	6637	8780	9277	background
SRR5090727	Australia	Oceania		2011-03-08	3	2011	36	45	162	3347	5316	8292	10656	13212	14001	background
SRR3570365	Australia	Oceania				2011	19	2	15	3361	5332	8323	10694	13267	14061	background
SRR3570359	Australia	Oceania				2011	19	2	15	50	5360	8372	10760	13352	14155	background
SRR4419685	Australia	Oceania				2011	19	9	36	45	5376	8405	10804	13410	16231	background
SRR7250859	Australia	Oceania		2011-11-11	11	2011	19	1	1	4159	6527	10256	13369	18090	19479	background
SRR7250852	Australia	Oceania		2011-08-16	8	2011	19	1	1	4159	6527	10256	13371	17864	19211	background
SRR7250851	Australia	Oceania		2011-02-25	2	2011	19	1	1	4159	6527	10256	13371	17863	19210	background
SRR10127442	Australia	Oceania				2011	19	5	25	163	292	11469	14996	20114	21738	background
SRR10127440	Australia	Oceania				2011	19	5	25	163	7313	11472	14997	20115	21739	background
SRR10127435	Australia	Oceania				2011	19	5	25	4611	292	11476	15001	20120	21744	background
SRR10127436	Australia	Oceania				2011	19	5	25	163	7316	11412	14924	20119	21743	background
SRR10127439	Australia	Oceania				2011	19	5	25	4610	7314	11473	14998	20116	21740	background
SRR10127438	Australia	Oceania				2011	19	5	25	163	7315	11474	14999	20117	21741	background
SRR10127437	Australia	Oceania				2011	19	5	25	163	292	11475	15000	20118	21742	background
SRR10127434	Australia	Oceania				2011	19	5	25	163	292	11477	15002	20121	21745	background
ERR4159258	Australia	Oceania				2011	19	2	1765	3373	104	8359	16292	21923	23760	background
SRR10127433	Australia	Oceania				2011	19	5	25	163	14720	24449	32461	43360	47417	background
SRR1645501	Australia	Oceania	NSW	2012-05-03	5	2012	19	9	116	56	66	544	729	893	963	background
SRR1645502	Australia	Oceania	NSW	2012-05-03	5	2012	19	9	116	56	66	544	729	893	963	background
SRR1645500	Australia	Oceania	NSW	2012-04-10	4	2012	19	9	116	56	66	544	730	897	967	background
SRR1645498	Australia	Oceania	NSW	2012-04-23	4	2012	19	9	116	56	66	544	729	893	963	background
SRR1645497	Australia	Oceania	NSW	2012-04-24	4	2012	19	9	116	56	66	544	729	895	965	background
SRR1645495	Australia	Oceania	NSW	2012-04-24	4	2012	19	9	116	56	66	544	729	893	963	background
SRR1645496	Australia	Oceania	NSW	2012-04-24	4	2012	19	9	116	56	66	553	729	894	964	background
SRR1645492	Australia	Oceania	NSW	2012-04-27	4	2012	19	9	116	56	66	544	729	893	962	background
SRR1645499	Australia	Oceania	NSW	2012-04-23	4	2012	19	9	116	56	66	544	729	896	966	background
SRR1645494	Australia	Oceania	NSW	2012-04-26	4	2012	19	9	116	56	66	544	729	893	963	background
SRR1645493	Australia	Oceania	NSW	2012-04-26	4	2012	19	9	116	56	66	544	729	893	963	background
SRR1645513	Australia	Oceania	NSW	2012-02-27	2	2012	19	9	36	47	66	555	717	901	971	background
SRR1645514	Australia	Oceania	NSW	2012-02-26	2	2012	19	9	36	47	66	555	717	902	972	background
SRR1645511	Australia	Oceania	NSW	2012-02-28	2	2012	19	9	36	47	66	555	717	901	971	background
SRR1645516	Australia	Oceania	NSW	2012-02-26	2	2012	None	9	36	47	66	555	734	903	973	background
SRR1645512	Australia	Oceania	NSW	2012-02-28	2	2012	19	9	36	47	66	555	717	901	971	background
SRR1645518	Australia	Oceania	NSW	2012-04-11	4	2012	19	9	36	47	66	555	717	901	971	background
SRR1645519	Australia	Oceania	NSW	2012-04-11	4	2012	19	9	36	47	66	555	717	901	971	background
SRR1645515	Australia	Oceania	NSW	2012-02-26	2	2012	19	9	36	47	66	555	717	901	971	background
SRR1645517	Australia	Oceania	NSW	2012-02-26	2	2012	19	9	36	47	66	555	717	901	971	background
SRR1645528	Australia	Oceania	NSW	2012-03-06	3	2012	19	14	36	56	68	556	735	906	976	background
SRR1645529	Australia	Oceania	NSW	2012-04-19	4	2012	19	14	36	56	68	556	735	906	976	background
SRR1645525	Australia	Oceania	NSW	2012-03-09	3	2012	19	14	36	56	68	556	736	907	977	background
SRR1645524	Australia	Oceania	NSW	2012-03-12	3	2012	19	14	36	56	68	556	735	906	976	background
SRR1645520	Australia	Oceania	NSW	2012-04-13	4	2012	19	14	36	56	68	556	735	904	974	background
SRR1645522	Australia	Oceania	NSW	2012-03-15	3	2012	19	14	36	56	68	556	735	906	976	background
SRR1645526	Australia	Oceania	NSW	2012-03-08	3	2012	19	14	36	56	68	556	735	906	976	background
SRR1645527	Australia	Oceania	NSW	2012-03-07	3	2012	19	14	36	56	68	556	735	906	978	background
SRR1645523	Australia	Oceania	NSW	2012-03-12	3	2012	19	14	36	56	68	556	735	906	976	background
SRR1645521	Australia	Oceania	NSW	2012-03-16	3	2012	19	14	36	56	344	556	735	905	975	background
SRR4419684	Australia	Oceania		2012-12-19	12	2012	19	9	32	42	3384	46	6682	13254	14046	background
SRR4419686	Australia	Oceania		2012-09-07	9	2012	19	9	32	42	46	46	6682	13253	14045	background
SRR4419665	Australia	Oceania		2012-06-24	6	2012	19	9	32	42	46	46	48	13253	14045	background
SRR4419683	Australia	Oceania		2012-08-03	8	2012	19	9	32	42	3384	46	6682	13411	16295	background
SRR4419664	Australia	Oceania		2012-06-04	6	2012	19	9	32	42	3384	46	6682	13254	59118	background
SRR4419682	Australia	Oceania		2012-07-26	7	2012	19	9	32	42	46	46	48	13253	59668	background
SRR4419676	Australia	Oceania		2012-08-03	8	2012	19	9	32	42	46	46	6682	13253	59669	background
SRR4419688	Australia	Oceania		2012-11-22	11	2012	19	9	32	42	3384	46	10803	13409	16230	background
SRR4419687	Australia	Oceania		2012-11-11	11	2012	19	9	32	42	46	46	48	13253	59667	background
SRR3570383	Australia	Oceania				2012	19	2	15	50	62	1996	159	14641	15556	background
SRR3570389	Australia	Oceania				2012	19	2	15	50	62	1991	114	2844	3026	background
SRR3570392	Australia	Oceania				2012	19	2	15	50	62	1991	2515	2994	3199	background
SRR3570393	Australia	Oceania				2012	19	2	15	50	1348	1991	114	2995	3200	background
SRR3570395	Australia	Oceania				2012	19	2	15	50	62	1991	114	2844	3202	background
SRR3570399	Australia	Oceania				2012	19	2	510	50	62	2065	2519	3000	3206	background
SRR3570121	Australia	Oceania				2012	19	2	15	50	62	1991	114	14550	15451	background
SRR3570381	Australia	Oceania				2012	19	2	15	50	62	2058	114	14639	15554	background
SRR3570404	Australia	Oceania				2012	19	2	15	50	62	2067	114	14626	15540	background
SRR3570408	Australia	Oceania				2012	19	2	15	50	62	1991	114	14628	15542	background
SRR3570382	Australia	Oceania				2012	19	2	15	50	1347	2059	2509	14640	15555	background
SRR3570387	Australia	Oceania				2012	19	2	15	50	62	1991	2511	14643	15558	background
SRR3570118	Australia	Oceania				2012	19	2	15	50	62	1991	2419	14547	15448	background
SRR3570405	Australia	Oceania				2012	19	2	15	50	62	1991	10693	13266	14060	background
SRR3570385	Australia	Oceania				2012	19	2	15	50	62	1991	114	14544	15445	background
SRR3570403	Australia	Oceania				2012	19	120	15	50	62	63	2522	14625	15539	background
SRR3570411	Australia	Oceania				2012	19	2	15	50	62	2071	2526	14631	15545	background
SRR3570378	Australia	Oceania				2012	19	2	15	50	1345	2056	114	14637	15552	background
SRR2538300	Australia	Oceania				2012	19	9	39	60	1175	4924	6246	7456	7915	background
SRR2538301	Australia	Oceania				2012	19	9	39	60	1175	4924	6246	7456	7915	background
SRR2538302	Australia	Oceania				2012	19	9	39	60	1175	4925	6247	7457	7916	background
SRR3570115	Australia	Oceania				2012	19	2	15	50	62	1990	2417	2838	3020	background
SRR3570116	Australia	Oceania				2012	19	2	15	50	62	1991	114	2839	3021	background
SRR3570117	Australia	Oceania				2012	19	2	15	50	1313	1992	2418	2840	3022	background
SRR3570119	Australia	Oceania				2012	19	2	15	50	17	1993	2420	14548	15449	background
SRR3570398	Australia	Oceania				2012	19	2	15	50	1316	2064	2421	2999	3205	background
SRR3570120	Australia	Oceania				2012	19	2	15	50	1314	1994	2421	14549	15450	background
SRR3570384	Australia	Oceania				2012	19	2	15	50	1316	8854	2510	14622	15536	background
SRR3570401	Australia	Oceania				2012	19	2	15	50	1316	1994	2521	14624	15538	background
SRR3570390	Australia	Oceania				2012	19	2	15	50	17	2011	2513	2992	3197	background
SRR3570397	Australia	Oceania				2012	19	2	15	50	17	2063	2518	2998	3204	background
SRR3570388	Australia	Oceania				2012	19	2	509	50	17	2011	2512	2991	3196	background
SRR3570400	Australia	Oceania				2012	19	2	509	3361	17	2066	2520	14127	14987	background
SRR3570122	Australia	Oceania				2012	19	2	15	50	1315	1995	2422	14551	15452	background
SRR3570409	Australia	Oceania				2012	19	2	15	853	17	2069	2524	14629	15543	background
SRR3570386	Australia	Oceania				2012	19	2	15	50	17	2011	2441	14642	15557	background
SRR3570410	Australia	Oceania				2012	19	2	15	50	62	2070	2525	14630	15544	background
SRR3570412	Australia	Oceania				2012	19	2	15	851	5386	2010	2440	2923	14287	background
SRR2538305	Australia	Oceania				2012	19	2	15	2016	1338	121	6235	7459	7918	background
SRR2538308	Australia	Oceania				2012	19	2	15	2016	1338	121	6235	7461	7921	background
SRR2538306	Australia	Oceania				2012	19	2	15	2016	1338	121	6235	7460	7919	background
SRR2538307	Australia	Oceania				2012	19	2	15	2016	1338	121	6235	15900	16982	background
SRR3570377	Australia	Oceania				2012	19	2	15	866	1344	2055	2507	2980	3185	background
SRR3570379	Australia	Oceania				2012	5833	2	15	865	1346	2057	2508	14638	15553	background
SRR3570394	Australia	Oceania				2012	19	2	15	867	1349	2061	2516	2996	3201	background
SRR3570396	Australia	Oceania				2012	19	2	15	50	1350	2062	2517	2997	3203	background
SRR3570406	Australia	Oceania				2012	19	2	505	50	1351	2068	2523	14627	15541	background
SRR2538293	Australia	Oceania				2012	19	2	1117	2014	3136	4921	6243	7451	7909	background
SRR2538295	Australia	Oceania				2012	19	2	1117	2014	3136	4922	6243	7452	7910	background
SRR2538294	Australia	Oceania				2012	19	2	1117	2014	3136	4922	11949	15899	16981	background
SRR2538299	Australia	Oceania				2012	19	9	36	47	66	125	6244	7455	7914	background
SRR9701232	Australia	Oceania		2012-04-08	4	2012	19	9	36	47	66	5192	6645	8772	9268	background
SRR9701277	Australia	Oceania		2012-01-16	1	2012	19	9	36	47	66	5192	6644	8784	9281	background
SRR9701278	Australia	Oceania		2012-01-09	1	2012	19	9	36	47	66	5192	6644	8784	9281	background
SRR9701276	Australia	Oceania		2012-01-13	1	2012	19	9	36	47	66	5192	6644	8784	9355	background
SRR9701275	Australia	Oceania		2012-01-13	1	2012	19	9	36	47	66	5192	6644	8785	9282	background
SRR9701272	Australia	Oceania		2012-01-17	1	2012	19	9	36	47	66	5192	6644	8784	9281	background
SRR9701274	Australia	Oceania		2012-01-12	1	2012	19	9	36	47	3302	5192	6644	8851	9354	background
SRR9701280	Australia	Oceania		2012-01-12	1	2012	19	9	36	47	66	5192	6644	8784	9281	background
SRR9701281	Australia	Oceania		2012-01-12	1	2012	19	9	36	47	66	5192	6644	8784	9356	background
SRR9701279	Australia	Oceania		2012-01-10	1	2012	19	9	36	47	66	5192	6644	8784	9281	background
SRR9701273	Australia	Oceania		2012-02-23	2	2012	19	9	36	47	66	5198	717	8850	9353	background
SRR9701231	Australia	Oceania		2012-05-16	5	2012	19	9	1163	47	66	5651	7198	8708	9196	background
SRR9701230	Australia	Oceania		2012-10-09	10	2012	19	9	36	47	66	5201	6647	8771	9267	background
ERR1856096	Australia	Oceania				2012	19	3	1583	4	4978	8253	9956	13148	13937	background
ERR1856095	Australia	Oceania				2012	19	3	1583	4	4978	8379	9956	13369	14173	background
ERR1856098	Australia	Oceania				2012	19	3	1583	4	5295	8257	9956	13150	13936	background
ERR1856099	Australia	Oceania				2012	19	3	1583	4	5295	8379	10770	13367	14171	background
ERR1856097	Australia	Oceania				2012	19	3	1583	4	4978	8379	10771	13368	14172	background
SRR3570407	Australia	Oceania				2012	19	2	15	50	62	1991	10692	13265	14059	background
SRR7250860	Australia	Oceania		2012-04-26	4	2012	19	1	1	4158	71	73	13369	17860	19206	background
SRR10127429	Australia	Oceania				2012	19	5	25	4596	7276	11480	14924	20124	21748	background
SRR10127428	Australia	Oceania				2012	19	5	25	4596	7276	11468	14924	20125	21749	background
SRR10127423	Australia	Oceania				2012	19	5	25	4596	7319	11468	15008	20130	21754	background
SRR10127432	Australia	Oceania				2012	19	5	2398	163	7315	11478	14924	20122	21746	background
SRR10127431	Australia	Oceania				2012	19	5	2398	163	7315	11479	15003	20123	21747	background
SRR10127427	Australia	Oceania				2012	19	5	2399	163	292	11481	15004	20126	21750	background
SRR10127426	Australia	Oceania				2012	19	5	2399	163	7317	11482	15005	20127	21751	background
SRR10127425	Australia	Oceania				2012	19	5	2399	163	7318	11482	15006	20128	21752	background
SRR10127424	Australia	Oceania				2012	19	5	25	4612	292	11469	15007	20129	21753	background
SRR10127420	Australia	Oceania				2012	19	5	25	4612	292	11469	15011	20133	21757	background
SRR10127422	Australia	Oceania				2012	19	5	25	163	7320	11483	15009	20131	21755	background
SRR10127421	Australia	Oceania				2012	19	524	25	4612	292	11469	15010	20132	21756	background
SRR10127416	Australia	Oceania				2012	19	5	25	4596	7321	11484	15012	20134	21758	background
SRR10127418	Australia	Oceania				2012	19	5	25	163	7334	11503	15046	20172	21798	background
SRR10127417	Australia	Oceania				2012	19	5	25	163	7334	11504	15047	20173	21799	background
SRR10520187	Australia	Oceania				2012	34	2	26	4023	7470	11727	15355	20636	22328	background
ERR4159256	Australia	Oceania				2012	19	9	2555	60	7890	12416	16293	21924	23761	background
ERR4159259	Australia	Oceania				2012	19	2	49	2014	104	5563	16294	21925	23762	background
SRR14142750	Australia	Oceania				2012	36	11	29	58	12722	20798	27337	36216	39358	background
SRR14143073	Australia	Oceania				2012	19	1	1	9330	1	25967	34635	46348	50786	background
SRR4419689	Australia	Oceania		2013-02-04	2	2013	19	9	32	42	46	46	48	13253	14044	background
SRR4419669	Australia	Oceania		2013-11-25	11	2013	19	9	32	42	46	46	10758	13350	14153	background
SRR4419690	Australia	Oceania		2013-02-16	2	2013	19	9	32	42	3384	46	6682	13254	58568	background
SRR4419692	Australia	Oceania		2013-04-15	4	2013	19	9	32	42	3384	46	6682	13254	58568	background
SRR4419671	Australia	Oceania		2013-12-22	12	2013	19	9	32	3383	5331	46	10688	13349	14152	background
SRR4419668	Australia	Oceania		2013-08-30	8	2013	19	9	32	42	5331	46	10688	13259	14052	background
SRR4419666	Australia	Oceania		2013-04-29	4	2013	19	9	32	42	46	46	10689	13260	14053	background
SRR4419667	Australia	Oceania		2013-05-19	5	2013	19	9	32	42	46	8371	10759	13351	14154	background
SRR4419691	Australia	Oceania		2013-02-25	2	2013	19	9	32	42	46	46	10685	13252	14043	background
SRR3570144	Australia	Oceania				2013	19	2	15	50	62	69	159	2864	3048	background
SRR3570128	Australia	Oceania				2013	19	2	15	50	62	69	2427	2851	3033	background
SRR3570156	Australia	Oceania				2013	19	2	15	848	62	1996	159	2847	3060	background
SRR3570140	Australia	Oceania				2013	19	2	15	848	62	2004	2431	2860	3044	background
SRR3570142	Australia	Oceania				2013	19	2	15	848	62	2006	2433	2862	3046	background
SRR3570152	Australia	Oceania				2013	19	2	15	848	62	2009	2439	2871	3056	background
SRR3570157	Australia	Oceania				2013	19	2	15	848	62	2006	2443	2875	3061	background
SRR3570124	Australia	Oceania				2013	19	2	15	848	62	1996	11379	14553	15454	background
SRR3570135	Australia	Oceania				2013	19	2	15	848	62	1996	11379	14561	15463	background
SRR3570148	Australia	Oceania				2013	19	2	15	848	62	1996	11379	14581	15486	background
SRR3570149	Australia	Oceania				2013	19	2	15	848	62	1996	11379	14553	15487	background
SRR3570130	Australia	Oceania				2013	19	2	15	50	62	69	2427	14557	15458	background
SRR3570137	Australia	Oceania				2013	19	2	15	848	62	2002	11381	14562	15464	background
SRR3570129	Australia	Oceania				2013	19	2	15	50	62	1999	2428	14556	15457	background
SRR3570150	Australia	Oceania				2013	19	2	15	50	62	63	2429	2869	3054	background
SRR3570123	Australia	Oceania				2013	19	2	15	50	101	121	11378	14552	15453	background
SRR3570126	Australia	Oceania				2013	19	2	15	50	101	1997	2425	14554	15455	background
SRR3570145	Australia	Oceania				2013	19	2	15	50	62	1991	2435	2865	3049	background
SRR3570131	Australia	Oceania				2013	19	2	15	50	1316	1994	2421	14558	15459	background
SRR3570133	Australia	Oceania				2013	19	2	15	50	1316	1994	2421	13270	15461	background
SRR3570139	Australia	Oceania				2013	19	2	15	50	1316	1994	2421	13270	15466	background
SRR3570138	Australia	Oceania				2013	19	2	15	50	1316	2003	2421	14563	15465	background
SRR3570154	Australia	Oceania				2013	19	2	15	50	17	2011	2441	2873	3058	background
SRR3570132	Australia	Oceania				2013	19	2	15	50	62	2000	2426	14559	15460	background
SRR3570127	Australia	Oceania				2013	19	2	15	50	62	1998	2426	14555	15456	background
SRR3570134	Australia	Oceania				2013	19	2	15	50	1317	2001	11380	14560	15462	background
SRR3570141	Australia	Oceania				2013	19	2	15	849	1318	2005	2432	2861	3045	background
SRR3570146	Australia	Oceania				2013	19	2	15	849	1318	2005	2436	2866	3050	background
SRR3570143	Australia	Oceania				2013	19	2	15	850	62	1991	2434	2863	3047	background
SRR3570151	Australia	Oceania				2013	19	2	15	848	1320	2008	2438	2870	3055	background
SRR3570153	Australia	Oceania				2013	19	2	15	851	17	2010	2440	2872	3057	background
SRR3570155	Australia	Oceania				2013	19	2	15	50	62	2012	2442	2874	3059	background
SRR14141550	Australia	Oceania				2013	34	2	26	447	16294	1169	2247	48294	52915	background
SRR2538304	Australia	Oceania				2013	19	9	1118	2015	95	4923	6245	7458	7917	background
SRR2538297	Australia	Oceania				2013	19	9	1118	2015	95	4923	11800	15668	16733	background
SRR9701195	Australia	Oceania		2013-12-11	12	2013	19	9	36	47	66	5204	6652	8821	9320	background
SRR9701294	Australia	Oceania		2013-11-05	11	2013	19	9	36	47	66	5204	6652	8821	9346	background
SRR9701295	Australia	Oceania		2013-11-05	11	2013	19	9	36	47	66	5204	6652	8821	9346	background
SRR9701296	Australia	Oceania		2013-12-25	12	2013	19	9	36	47	66	5204	6651	8854	9361	background
SRR9701267	Australia	Oceania		2013-11-29	11	2013	19	9	36	47	66	5203	6649	8782	9279	background
SRR9701269	Australia	Oceania		2013-12-17	12	2013	19	9	36	47	3303	5192	6648	8783	9280	background
SRR9701196	Australia	Oceania		2013-12-17	12	2013	19	9	36	47	66	5192	6648	8733	9224	background
SRR9701270	Australia	Oceania		2013-12-24	12	2013	19	9	36	47	66	5192	6648	8733	9224	background
SRR9701293	Australia	Oceania		2013-12-26	12	2013	19	9	36	47	66	5192	6653	8843	9345	background
SRR9701271	Australia	Oceania		2013-10-21	10	2013	19	9	36	47	3304	5736	6650	8735	9226	background
SRR9701194	Australia	Oceania		2013-07-27	7	2013	19	9	36	47	66	5205	717	8647	9132	background
SRR9701292	Australia	Oceania		2013-12-16	12	2013	19	9	36	2113	66	125	717	8734	9360	background
SRR9701193	Australia	Oceania		2013-10-15	10	2013	19	9	36	47	3304	125	6650	8735	9226	background
SRR9701266	Australia	Oceania		2013-04-12	4	2013	19	9	36	47	66	5671	6647	8740	9231	background
SRR9701297	Australia	Oceania		2013-11-04	11	2013	19	258	36	2112	342	5199	6642	8855	9362	background
SRR9701268	Australia	Oceania		2013-12-21	12	2013	19	9	36	47	106	5695	717	8849	9352	background
SRR9076754	Australia	Oceania		2013-02-26	2	2013	19	329	433	186	4289	6716	8556	10410	10998	background
ERR1856104	Australia	Oceania				2013	19	3	1583	4	5293	8253	10608	13145	13931	background
ERR1856102	Australia	Oceania				2013	19	3	1583	4	4978	8253	9956	13148	13934	background
ERR1856101	Australia	Oceania				2013	19	3	1583	3387	4978	8253	9956	13366	14170	background
ERR1856100	Australia	Oceania				2013	19	3	1583	4	4978	8256	10611	13149	13935	background
ERR1856103	Australia	Oceania				2013	19	3	1583	4	5293	8253	10769	13365	16217	background
SRR7250861	Australia	Oceania		2013-07-11	7	2013	19	1	1	4159	6527	10256	13370	17861	19257	background
SRR7250862	Australia	Oceania		2013-07-15	7	2013	19	1	1	4167	6527	10256	13370	17909	19258	background
SRR7250864	Australia	Oceania		2013-06-03	6	2013	19	1	1	4159	6527	10256	13404	17908	19256	background
SRR7250863	Australia	Oceania		2013-02-15	2	2013	19	1	1	4159	6527	10256	13370	17861	19207	background
SRR10270430	Australia	Oceania		2013-02-13	2	2013	19	2	54	186	7214	11298	14775	19828	21432	background
SRR11445663	Australia	Oceania		2013-08-13	8	2013	19	2	54	186	7214	11298	14775	21532	23341	background
SRR10127412	Australia	Oceania				2013	19	5	25	4612	292	11469	15016	20138	21762	background
SRR10127415	Australia	Oceania				2013	19	5	25	163	7322	11485	15013	20135	21759	background
SRR10127414	Australia	Oceania				2013	19	5	25	163	292	11486	15014	20136	21760	background
SRR10127413	Australia	Oceania				2013	19	5	25	163	7323	11487	15015	20137	21761	background
SRR11444513	Australia	Oceania		2013-03-20	3	2013	19	2	8	4870	7738	12182	15984	21531	23340	background
SRR11440830	Australia	Oceania		2013-02-13	2	2013	19	9	36	42	3308	10728	16019	21572	23385	background
SRR11431595	Australia	Oceania		2013-09-03	9	2013	19	2	433	930	7790	12253	16066	21634	23452	background
SRR14141539	Australia	Oceania				2013	34	2	3953	21	12719	20794	27335	36208	39350	background
SRR14141540	Australia	Oceania				2013	34	2	3953	21	12719	20794	27335	36210	39352	background
SRR14141542	Australia	Oceania				2013	34	2	3953	21	12720	20794	27335	36211	39353	background
SRR14141543	Australia	Oceania				2013	34	2	3953	21	12719	20794	27335	36212	39354	background
SRR14143060	Australia	Oceania				2013	19	9	36	7758	12728	20806	27349	36235	39377	background
SRR1264983	Australia	Oceania			7	2013	19	2	433	2127	117	8316	34474	46146	50572	background
SRR9969845	Australia	Oceania	Adelaide	2014-08-16	8	2014	19	2	15	61	82	63	17043	22881	24816	background
SRR9969846	Australia	Oceania	Adelaide	2014-10-06	10	2014	19	2	15	61	82	63	17043	22881	24816	background
SRR9969844	Australia	Oceania	Adelaide	2014-10-06	10	2014	19	2	15	61	82	63	17043	22882	24817	background
SRR3476843	Australia	Oceania	Westmead	2014-04-22	4	2014	19	9	32	42	46	46	48	49	232	background
SRR3476790	Australia	Oceania	Westmead	2014-01-25	1	2014	19	9	32	42	46	46	48	49	51	background
SRR3476792	Australia	Oceania	Westmead	2014-01-26	1	2014	19	9	32	42	46	46	48	49	50	background
SRR3476804	Australia	Oceania	Westmead	2014-01-28	1	2014	19	9	32	42	46	46	48	49	50	background
SRR3476842	Australia	Oceania	Westmead	2014-04-10	4	2014	19	9	32	42	46	46	48	49	232	background
SRR3476802	Australia	Oceania	Westmead	2014-01-27	1	2014	19	9	32	42	46	46	48	49	50	background
SRR3476818	Australia	Oceania	Westmead	2014-03-30	3	2014	19	9	32	42	46	46	48	49	230	background
SRR3476826	Australia	Oceania	Westmead	2014-04-02	4	2014	19	9	32	42	46	46	48	49	232	background
SRR3476820	Australia	Oceania	Westmead	2014-03-30	3	2014	19	9	32	42	46	46	48	49	230	background
SRR3476823	Australia	Oceania	Westmead	2014-03-31	3	2014	19	9	32	42	46	46	48	49	232	background
SRR3476849	Australia	Oceania	Westmead	2014-01-25	1	2014	19	9	32	42	46	46	48	49	50	background
SRR3476824	Australia	Oceania	Westmead	2014-04-01	4	2014	19	9	32	42	46	46	48	2815	2997	background
SRR3476812	Australia	Oceania	Westmead	2014-02-11	2	2014	19	9	32	42	46	46	48	49	50	background
SRR3476829	Australia	Oceania	Westmead	2014-04-07	4	2014	19	9	32	42	46	46	48	49	232	background
SRR3476837	Australia	Oceania	Westmead	2014-04-10	4	2014	19	9	32	42	46	46	48	49	232	background
SRR3476817	Australia	Oceania	Westmead	2014-03-30	3	2014	19	9	32	42	46	46	48	49	230	background
SRR3476828	Australia	Oceania	Westmead	2014-04-05	4	2014	19	9	32	42	46	46	48	49	230	background
SRR3476825	Australia	Oceania	Westmead	2014-04-02	4	2014	19	9	32	42	46	46	48	49	230	background
SRR3476845	Australia	Oceania	Westmead	2014-05-06	5	2014	19	9	32	42	46	46	48	49	232	background
SRR3476821	Australia	Oceania	Westmead	2014-03-31	3	2014	19	9	32	42	46	46	48	49	232	background
SRR3476839	Australia	Oceania	Westmead	2014-04-10	4	2014	19	9	32	42	46	46	48	49	232	background
SRR3476840	Australia	Oceania	Westmead	2014-04-10	4	2014	19	9	32	42	46	46	48	49	232	background
SRR3476805	Australia	Oceania	Westmead	2014-01-29	1	2014	19	9	32	42	46	46	48	49	50	background
SRR3476819	Australia	Oceania	Westmead	2014-03-30	3	2014	19	9	32	42	46	46	48	49	232	background
SRR3476796	Australia	Oceania	Westmead	2014-01-27	1	2014	19	9	32	42	46	46	48	49	50	background
SRR3476809	Australia	Oceania	Westmead	2014-02-07	2	2014	19	9	32	42	46	46	48	49	50	background
SRR3476806	Australia	Oceania	Westmead	2014-01-29	1	2014	19	9	32	42	46	46	48	49	50	background
SRR3476835	Australia	Oceania	Westmead	2014-02-04	2	2014	19	9	32	42	46	46	48	49	50	background
SRR3476836	Australia	Oceania	Westmead	2014-02-04	2	2014	19	9	32	42	46	46	48	49	50	background
SRR3476793	Australia	Oceania	Westmead	2014-01-26	1	2014	19	9	32	42	46	46	48	49	50	background
SRR3476795	Australia	Oceania	Westmead	2014-01-27	1	2014	19	9	32	42	46	46	48	49	50	background
SRR3476814	Australia	Oceania	Westmead	2014-02-25	2	2014	19	9	32	42	46	46	167	200	227	background
SRR3476799	Australia	Oceania	Westmead	2014-01-27	1	2014	19	9	32	42	46	46	48	49	50	background
SRR3476838	Australia	Oceania	Westmead	2014-04-10	4	2014	19	9	32	42	46	46	48	49	230	background
SRR3476801	Australia	Oceania	Westmead	2014-01-27	1	2014	19	9	32	42	46	46	48	49	50	background
SRR3476798	Australia	Oceania	Westmead	2014-01-27	1	2014	19	9	32	42	46	46	48	49	50	background
SRR3476797	Australia	Oceania	Westmead	2014-01-27	1	2014	19	9	32	42	46	46	48	49	50	background
SRR3476794	Australia	Oceania	Westmead	2014-01-26	1	2014	19	9	32	42	46	46	48	49	50	background
SRR3476808	Australia	Oceania	Westmead	2014-01-31	1	2014	19	9	32	42	46	46	48	49	50	background
SRR3476803	Australia	Oceania	Westmead	2014-01-28	1	2014	19	9	32	42	46	46	48	49	2996	background
SRR3476791	Australia	Oceania	Westmead	2014-01-26	1	2014	19	9	32	42	46	46	48	49	50	background
SRR3476810	Australia	Oceania	Westmead	2014-02-08	2	2014	19	9	32	42	46	46	48	49	225	background
SRR3476841	Australia	Oceania	Westmead	2014-04-10	4	2014	19	9	32	42	46	46	48	49	232	background
SRR3476816	Australia	Oceania	Westmead	2014-03-13	3	2014	19	9	32	42	46	46	48	201	229	background
SRR3476832	Australia	Oceania	Westmead	2014-05-27	5	2014	19	9	32	42	46	46	48	201	235	background
SRR3476846	Australia	Oceania	Westmead	2014-05-05	5	2014	19	9	32	42	46	46	48	201	235	background
SRR3476830	Australia	Oceania	Westmead	2014-05-20	5	2014	19	9	32	42	46	46	168	202	234	background
SRR3476831	Australia	Oceania	Westmead	2014-05-26	5	2014	19	9	32	42	46	46	168	202	234	background
SRR3476813	Australia	Oceania	Westmead	2014-02-12	2	2014	19	9	51	42	46	133	48	199	226	background
SRR3476807	Australia	Oceania	Westmead	2014-01-30	1	2014	19	9	51	42	46	133	48	199	228	background
SRR3476815	Australia	Oceania	Westmead	2014-03-03	3	2014	19	9	51	42	46	133	48	199	228	background
SRR3476834	Australia	Oceania	Westmead	2014-05-28	5	2014	19	9	32	42	111	46	169	203	236	background
SRR3476844	Australia	Oceania	Westmead	2014-01-25	1	2014	19	9	32	42	46	46	48	13257	22397	background
SRR3476847	Australia	Oceania	Westmead	2014-01-25	1	2014	19	9	32	42	46	46	48	13257	22397	background
SRR3476833	Australia	Oceania	Westmead	2014-01-24	1	2014	19	9	32	42	46	46	48	13257	22397	background
SRR3476848	Australia	Oceania	Westmead	2014-01-25	1	2014	19	9	32	42	46	46	48	13257	22397	background
SRR3476822	Australia	Oceania	Westmead	2014-01-24	1	2014	19	9	32	42	46	46	48	13257	22397	background
SRR3476788	Australia	Oceania	Westmead	2014-01-06	1	2014	19	9	32	42	46	46	48	13257	22397	background
SRR3476789	Australia	Oceania	Westmead	2014-01-10	1	2014	19	9	32	42	46	132	48	45565	49942	background
SRR3476811	Australia	Oceania	Westmead	2014-01-15	1	2014	19	9	32	42	46	46	48	13253	49982	background
SRR3476800	Australia	Oceania	Westmead	2014-01-10	1	2014	19	9	51	42	46	133	48	45571	49950	background
SRR13568712	Australia	Oceania		2014-06-19	6	2014	34	2	26	21	8784	21	42	24347	26428	background
SRR14143099	Australia	Oceania				2014	19	9	32	42	88	95	48	36246	39389	background
SRR4419674	Australia	Oceania		2014-01-27	1	2014	19	9	32	42	46	46	48	13257	14050	background
SRR4419679	Australia	Oceania		2014-04-01	4	2014	19	9	32	42	46	46	48	13257	58569	background
SRR4419677	Australia	Oceania		2014-02-26	2	2014	19	9	32	42	46	8319	48	13256	14049	background
SRR4419672	Australia	Oceania		2014-01-11	1	2014	19	9	32	42	46	8320	10687	13258	14051	background
SRR4428951	Australia	Oceania		2014-02-23	2	2014	19	9	32	42	46	46	10687	13413	16296	background
SRR4419673	Australia	Oceania		2014-01-11	1	2014	19	9	32	3383	5331	46	10688	13349	16232	background
SRR4419678	Australia	Oceania		2014-03-11	3	2014	19	9	32	3383	5331	46	10688	13349	16232	background
SRR4419680	Australia	Oceania		2014-04-23	4	2014	19	9	32	42	3384	46	10805	13412	14220	background
SRR14143180	Australia	Oceania				2014	19	9	32	4662	3384	20829	15220	36306	39457	background
SRR14143088	Australia	Oceania				2014	19	9	3956	42	88	95	48	36238	39381	background
SRR14143097	Australia	Oceania				2014	19	9	32	42	46	46	48	36244	39387	background
SRR14143152	Australia	Oceania				2014	19	9	32	42	3384	20828	27396	36299	39450	background
SRR4419681	Australia	Oceania		2014-04-29	4	2014	19	9	32	42	46	8318	10686	13255	14047	background
SRR3570267	Australia	Oceania				2014	19	2	15	44	49	107	1226	1427	3112	background
SRR14143195	Australia	Oceania				2014	19	2	15	44	49	107	27427	36347	39510	background
SRR14143155	Australia	Oceania				2014	19	9	35	45	76	20844	27417	36333	39492	background
SRR3570305	Australia	Oceania				2014	19	2	15	50	62	69	159	2934	3135	background
SRR3570253	Australia	Oceania				2014	19	2	15	50	62	69	159	2906	3102	background
SRR3570277	Australia	Oceania				2014	19	2	15	50	1326	69	159	2919	3118	background
SRR3570307	Australia	Oceania				2014	19	2	15	848	62	1996	159	2847	3136	background
SRR3570250	Australia	Oceania				2014	19	2	15	848	62	1996	2453	2903	3099	background
SRR3570309	Australia	Oceania				2014	19	2	15	848	62	2031	2472	2935	3137	background
SRR3570257	Australia	Oceania				2014	19	2	15	50	62	69	159	14585	15492	background
SRR3570296	Australia	Oceania				2014	19	2	15	50	62	69	159	14585	15492	background
SRR3570284	Australia	Oceania				2014	19	2	15	50	62	69	159	14585	15492	background
SRR3570292	Australia	Oceania				2014	19	2	15	50	62	69	159	14585	15505	background
SRR3570278	Australia	Oceania				2014	19	2	15	50	62	69	2464	14589	15496	background
SRR3570251	Australia	Oceania				2014	19	2	501	50	17	107	2454	2904	3100	background
SRR3570310	Australia	Oceania				2014	19	2	15	50	17	107	2454	2936	3138	background
SRR3570266	Australia	Oceania				2014	19	2	15	50	17	2023	2454	2914	3111	background
SRR3570276	Australia	Oceania				2014	19	2	15	50	17	107	2463	2918	3117	background
SRR3570316	Australia	Oceania				2014	19	2	15	50	17	107	2474	2939	3142	background
SRR3570282	Australia	Oceania				2014	19	2	15	50	17	2025	2454	14591	15500	background
SRR14143126	Australia	Oceania				2014	19	2	501	50	17	107	2454	48298	52919	background
SRR3570182	Australia	Oceania				2014	19	2	15	50	62	1999	114	2876	3062	background
SRR3570204	Australia	Oceania				2014	19	2	15	50	62	1999	114	2890	3082	background
SRR3570170	Australia	Oceania				2014	19	2	15	50	62	1999	114	2876	3062	background
SRR3570220	Australia	Oceania				2014	19	2	15	50	62	1999	114	2877	3064	background
SRR3570190	Australia	Oceania				2014	19	2	15	50	62	1999	114	2876	3075	background
SRR3570167	Australia	Oceania				2014	19	2	15	50	62	1999	114	2876	3066	background
SRR3570186	Australia	Oceania				2014	19	2	15	50	62	1999	114	2876	3062	background
SRR3570244	Australia	Oceania				2014	19	2	15	50	62	1999	114	2876	3062	background
SRR3570173	Australia	Oceania				2014	19	2	15	50	62	1999	114	2876	3062	background
SRR3570210	Australia	Oceania				2014	19	2	15	50	62	1999	114	2876	3062	background
SRR3570181	Australia	Oceania				2014	19	2	15	50	62	1999	114	2876	3062	background
SRR3570199	Australia	Oceania				2014	19	2	15	50	62	1999	114	2876	3062	background
SRR3570246	Australia	Oceania				2014	19	2	15	50	62	1999	114	2899	3095	background
SRR3570212	Australia	Oceania				2014	19	2	15	50	62	1999	114	2876	3062	background
SRR3570229	Australia	Oceania				2014	19	2	15	50	62	1999	114	2876	3062	background
SRR3570211	Australia	Oceania				2014	19	2	15	50	62	1999	114	2876	3062	background
SRR3570203	Australia	Oceania				2014	19	2	15	50	62	1999	114	2876	3062	background
SRR3570207	Australia	Oceania				2014	19	2	15	50	62	1999	114	2876	3062	background
SRR3570209	Australia	Oceania				2014	19	2	15	50	62	1999	114	2876	3062	background
SRR3570189	Australia	Oceania				2014	19	2	15	50	62	1999	114	2884	3074	background
SRR3570208	Australia	Oceania				2014	19	2	15	50	62	1999	114	2876	3062	background
SRR3570162	Australia	Oceania				2014	19	2	15	50	62	1999	114	2877	3064	background
SRR3570194	Australia	Oceania				2014	19	2	15	50	62	1999	114	2876	3062	background
SRR3570196	Australia	Oceania				2014	19	2	15	50	62	1999	114	2876	3062	background
SRR3570206	Australia	Oceania				2014	19	2	15	50	62	1999	114	2876	3062	background
SRR3570201	Australia	Oceania				2014	19	2	15	50	62	1999	114	2876	3062	background
SRR3570160	Australia	Oceania				2014	19	2	15	50	62	1999	114	2876	3062	background
SRR3570195	Australia	Oceania				2014	19	2	15	50	62	1999	114	2876	3062	background
SRR3570198	Australia	Oceania				2014	19	2	15	50	62	1999	114	2876	3062	background
SRR3570227	Australia	Oceania				2014	19	2	15	50	62	1999	114	2876	3062	background
SRR3570215	Australia	Oceania				2014	19	2	15	50	62	1999	114	2876	3062	background
SRR3570214	Australia	Oceania				2014	19	2	15	50	62	1999	114	2876	3062	background
SRR3570217	Australia	Oceania				2014	19	2	15	50	62	1999	114	2876	3062	background
SRR3570233	Australia	Oceania				2014	19	2	15	50	62	1999	114	2876	3090	background
SRR3570216	Australia	Oceania				2014	19	2	15	50	62	2016	114	2893	3085	background
SRR3570221	Australia	Oceania				2014	19	2	15	50	62	1999	114	2876	3062	background
SRR3570222	Australia	Oceania				2014	19	2	15	50	62	1999	114	2876	3062	background
SRR3570168	Australia	Oceania				2014	19	2	15	50	62	1999	114	2878	3067	background
SRR3570231	Australia	Oceania				2014	19	2	15	50	62	1999	114	2876	3062	background
SRR3570306	Australia	Oceania				2014	19	2	15	50	62	1999	114	2876	3062	background
SRR3570312	Australia	Oceania				2014	19	2	15	50	62	1999	114	2876	3062	background
SRR3570166	Australia	Oceania				2014	19	2	15	50	62	1999	114	2876	3062	background
SRR3570303	Australia	Oceania				2014	19	2	15	50	62	1999	114	2876	3062	background
SRR3570274	Australia	Oceania				2014	19	2	15	50	62	1999	114	2876	3062	background
SRR3570174	Australia	Oceania				2014	19	2	15	50	62	1999	114	2876	3062	background
SRR3570228	Australia	Oceania				2014	19	2	15	50	62	1999	114	2876	3062	background
SRR3570163	Australia	Oceania				2014	19	2	15	50	62	1999	114	2876	3062	background
SRR3570200	Australia	Oceania				2014	19	2	15	50	62	1999	114	2888	3080	background
SRR3570178	Australia	Oceania				2014	19	2	15	50	62	1999	114	2876	3064	background
SRR3570177	Australia	Oceania				2014	19	2	15	50	62	1999	114	2880	3070	background
SRR3570249	Australia	Oceania				2014	19	2	15	50	62	1999	114	2902	3098	background
SRR3570164	Australia	Oceania				2014	19	2	15	50	62	1999	114	2876	3065	background
SRR3570193	Australia	Oceania				2014	19	2	15	50	62	1999	114	2887	3078	background
SRR3570226	Australia	Oceania				2014	19	2	15	50	62	1999	114	2876	3062	background
SRR3570230	Australia	Oceania				2014	19	2	15	50	62	1999	114	2876	3062	background
SRR3570188	Australia	Oceania				2014	19	2	15	50	62	1999	114	2883	3073	background
SRR3570185	Australia	Oceania				2014	19	2	15	50	62	1999	114	2882	3072	background
SRR3570219	Australia	Oceania				2014	19	2	15	50	62	1999	114	2876	3087	background
SRR3570184	Australia	Oceania				2014	19	2	15	50	62	1999	114	2876	3062	background
SRR3570187	Australia	Oceania				2014	19	2	15	50	62	1999	114	2876	3062	background
SRR3570176	Australia	Oceania				2014	19	2	15	50	62	1999	114	2876	3062	background
SRR3570179	Australia	Oceania				2014	19	2	15	50	62	1999	114	2876	3062	background
SRR3570159	Australia	Oceania				2014	19	2	15	50	62	1999	114	2876	3062	background
SRR3570183	Australia	Oceania				2014	19	2	15	50	62	1999	114	2876	3062	background
SRR3570205	Australia	Oceania				2014	19	2	15	50	62	1999	114	2891	3083	background
SRR3570171	Australia	Oceania				2014	19	2	15	50	62	1999	114	2879	3068	background
SRR3570238	Australia	Oceania				2014	19	2	15	50	62	1999	114	2876	3062	background
SRR3570239	Australia	Oceania				2014	19	2	15	50	62	1999	114	2876	3062	background
SRR3570273	Australia	Oceania				2014	19	2	15	50	62	1999	114	2876	3062	background
SRR3570172	Australia	Oceania				2014	19	2	15	50	62	1999	114	2876	3069	background
SRR3570237	Australia	Oceania				2014	19	2	15	50	62	1999	114	2876	3062	background
SRR3570232	Australia	Oceania				2014	19	2	15	50	62	1999	114	2876	3062	background
SRR3570165	Australia	Oceania				2014	19	2	15	50	62	1999	114	2876	3062	background
SRR3570234	Australia	Oceania				2014	19	2	15	50	62	1999	114	2876	3062	background
SRR3570241	Australia	Oceania				2014	19	2	15	50	62	1999	114	2876	3062	background
SRR3570240	Australia	Oceania				2014	19	2	15	50	62	1999	114	2897	3092	background
SRR3570242	Australia	Oceania				2014	19	2	15	50	62	1999	114	2876	3062	background
SRR3570304	Australia	Oceania				2014	19	2	15	50	62	1999	114	2876	3062	background
SRR3570192	Australia	Oceania				2014	19	2	15	50	62	1999	2446	2886	3077	background
SRR3570223	Australia	Oceania				2014	19	2	15	50	62	1999	2449	2894	3088	background
SRR3570245	Australia	Oceania				2014	19	2	15	50	62	1999	2451	2898	3094	background
SRR3570308	Australia	Oceania				2014	19	2	15	50	62	1999	114	2902	3098	background
SRR3570218	Australia	Oceania				2014	19	2	15	50	62	1999	114	2877	3086	background
SRR3570243	Australia	Oceania				2014	19	2	15	50	62	1999	114	2876	3093	background
SRR3570197	Australia	Oceania				2014	19	2	15	50	62	1999	114	2877	3079	background
SRR3570175	Australia	Oceania				2014	19	2	15	50	62	1999	114	2876	3062	background
SRR3570161	Australia	Oceania				2014	19	2	15	50	62	1999	114	2876	3063	background
SRR3570271	Australia	Oceania				2014	19	2	15	50	62	1999	114	7995	3114	background
SRR3570283	Australia	Oceania				2014	19	2	15	50	62	1999	114	14545	15446	background
SRR3570260	Australia	Oceania				2014	19	2	15	50	62	1999	114	14545	15446	background
SRR3570295	Australia	Oceania				2014	19	2	15	50	1328	1999	114	14596	15507	background
SRR3570290	Australia	Oceania				2014	19	2	15	50	62	1999	114	14545	15446	background
SRR3570289	Australia	Oceania				2014	19	2	15	50	62	1999	114	14545	15446	background
SRR3570298	Australia	Oceania				2014	19	2	15	50	62	1999	114	14545	15446	background
SRR3570235	Australia	Oceania				2014	19	2	15	50	62	1999	114	14545	15488	background
SRR3570293	Australia	Oceania				2014	19	2	15	50	62	1999	114	14545	15446	background
SRR3570285	Australia	Oceania				2014	19	2	15	50	62	1999	114	14545	15446	background
SRR3570287	Australia	Oceania				2014	19	2	15	50	62	1999	114	14545	15502	background
SRR14143237	Australia	Oceania				2014	19	2	15	50	62	1999	114	36357	39523	background
SRR3570272	Australia	Oceania				2014	19	2	15	50	62	63	2461	2916	3115	background
SRR3570256	Australia	Oceania				2014	19	2	15	852	1324	2020	2457	14584	15491	background
SRR3570286	Australia	Oceania				2014	19	2	15	50	62	63	2466	14592	15501	background
SRR3570294	Australia	Oceania				2014	19	2	15	50	62	63	2469	14595	15506	background
SRR3570262	Australia	Oceania				2014	19	2	15	50	101	121	2459	2910	3107	background
SRR3570265	Australia	Oceania				2014	19	2	15	50	101	121	2459	2913	3110	background
SRR3570259	Australia	Oceania				2014	19	2	15	50	101	121	2459	14587	15494	background
SRR14143208	Australia	Oceania				2014	19	2	15	50	12761	20851	27431	36354	39518	background
SRR3570297	Australia	Oceania				2014	19	2	15	50	1316	1994	2421	14590	15508	background
SRR3570279	Australia	Oceania				2014	19	2	15	50	1316	1994	2421	14590	15497	background
SRR3570288	Australia	Oceania				2014	19	2	15	50	1316	1994	2467	14593	15503	background
SRR3570300	Australia	Oceania				2014	19	2	15	50	1330	2028	2421	14598	15510	background
SRR3570268	Australia	Oceania				2014	19	2	15	853	17	2018	2422	2901	3097	background
SRR3570270	Australia	Oceania				2014	19	2	15	853	17	2018	2422	2901	3097	background
SRR3570315	Australia	Oceania				2014	19	2	15	853	17	2018	2422	2901	3097	background
SRR3570248	Australia	Oceania				2014	19	2	15	853	17	2018	2422	2901	3097	background
SRR14143050	Australia	Oceania				2014	19	2	15	853	17	2018	2422	36232	39374	background
SRR3570275	Australia	Oceania				2014	19	2	15	851	17	2024	2462	2917	3116	background
SRR3570281	Australia	Oceania				2014	19	2	15	851	17	2010	2440	53971	59198	background
SRR3570252	Australia	Oceania				2014	19	2	15	50	1323	121	2455	2905	3101	background
SRR3570261	Australia	Oceania				2014	19	2	15	50	1323	121	2455	2905	3101	background
SRR3570314	Australia	Oceania				2014	19	2	15	50	1323	121	2455	2938	3141	background
SRR3570255	Australia	Oceania				2014	19	2	15	50	1323	121	2455	14583	15490	background
SRR3570254	Australia	Oceania				2014	19	2	15	854	17	2019	2456	2907	3103	background
SRR3570264	Australia	Oceania				2014	19	2	15	854	17	2022	2456	2912	3109	background
SRR3570263	Australia	Oceania				2014	19	2	15	854	17	2022	2456	2911	3108	background
SRR3570311	Australia	Oceania				2014	19	2	15	50	1329	2027	2470	2930	3139	background
SRR3570299	Australia	Oceania				2014	19	2	15	50	1329	2027	2470	14597	15509	background
SRR3570301	Australia	Oceania				2014	19	2	15	50	62	2029	159	2932	3133	background
SRR14143115	Australia	Oceania				2014	19	9	36	42	1332	20821	27381	36280	39429	background
SRR14143188	Australia	Oceania				2014	19	9	36	42	12750	20833	2480	36312	39464	background
SRR14143203	Australia	Oceania				2014	19	9	36	42	1332	20849	27429	36352	39516	background
SRR14143190	Australia	Oceania				2014	19	9	1118	2015	95	4923	27425	36344	39505	background
SRR14143091	Australia	Oceania				2014	19	9	1118	2015	95	4923	27352	36241	39384	background
SRR14143143	Australia	Oceania				2014	19	9	36	47	66	5192	6656	36296	39446	background
SRR14143169	Australia	Oceania				2014	19	9	36	47	66	5192	6656	36340	39501	background
SRR14143187	Australia	Oceania				2014	19	9	36	47	66	5192	27402	36311	39463	background
SRR9701238	Australia	Oceania		2014-03-20	3	2014	19	9	36	74	66	125	717	8648	9133	background
SRR9701229	Australia	Oceania		2014-04-02	4	2014	19	9	36	74	66	125	7197	8648	9133	background
SRR9701227	Australia	Oceania		2014-03-24	3	2014	19	9	36	74	66	125	717	8648	9133	background
SRR9701226	Australia	Oceania		2014-04-01	4	2014	19	9	36	74	66	125	717	8648	9133	background
SRR9701228	Australia	Oceania		2014-04-01	4	2014	19	9	36	74	66	125	717	8648	9133	background
SRR9701237	Australia	Oceania		2014-04-02	4	2014	19	9	36	74	66	125	717	8648	9133	background
SRR9701225	Australia	Oceania		2014-03-21	3	2014	19	9	36	74	66	125	717	10596	11195	background
SRR14143184	Australia	Oceania				2014	19	9	36	47	66	5208	6658	8649	39461	background
SRR9701241	Australia	Oceania		2014-03-17	3	2014	19	9	36	74	66	5210	6662	8775	9271	background
SRR14143100	Australia	Oceania				2014	19	9	36	47	66	20808	27355	36247	39390	background
SRR14143165	Australia	Oceania				2014	19	9	36	47	12758	5208	27377	36338	39498	background
SRR14143123	Australia	Oceania				2014	19	9	39	60	81	81	95	8519	39380	background
SRR14143086	Australia	Oceania				2014	19	9	39	60	81	81	95	8519	39380	background
SRR14143117	Australia	Oceania				2014	19	9	39	60	81	81	95	8519	39380	background
SRR14143087	Australia	Oceania				2014	19	9	39	60	81	81	95	8519	39380	background
SRR14143106	Australia	Oceania				2014	19	9	39	60	81	81	95	8519	39380	background
SRR14143199	Australia	Oceania				2014	19	9	39	60	81	81	27424	36350	39513	background
SRR14143094	Australia	Oceania				2014	19	9	39	60	81	81	27353	36243	39386	background
SRR14143172	Australia	Oceania				2014	19	9	39	7771	81	81	27424	36343	39504	background
SRR14143193	Australia	Oceania				2014	19	9	39	60	81	20848	27424	36346	39508	background
SRR14143102	Australia	Oceania				2014	19	9	39	60	81	81	95	36272	39421	background
SRR14143112	Australia	Oceania				2014	19	9	39	60	81	81	27380	36278	39427	background
SRR14143134	Australia	Oceania				2014	19	9	39	60	81	81	27389	36291	39441	background
SRR14143197	Australia	Oceania				2014	19	9	39	60	81	81	27390	36348	39511	background
SRR14143141	Australia	Oceania				2014	19	9	39	60	81	20827	27392	36294	39444	background
SRR14143142	Australia	Oceania				2014	19	9	39	60	81	81	27393	36295	39445	background
SRR14143192	Australia	Oceania				2014	19	9	39	60	81	81	27426	36345	39507	background
SRR14143090	Australia	Oceania				2014	19	9	39	60	81	81	27351	36240	39383	background
SRR14143124	Australia	Oceania				2014	19	9	39	60	12744	20824	27385	36286	39435	background
SRR14143136	Australia	Oceania				2014	19	9	39	60	81	81	27390	36292	39442	background
SRR14143173	Australia	Oceania				2014	19	9	39	60	81	81	27397	36301	39452	background
SRR14143148	Australia	Oceania				2014	19	9	42	62	85	90	104	20443	22109	background
SRR14143051	Australia	Oceania				2014	19	9	42	62	85	90	27347	36233	39375	background
SRR14143111	Australia	Oceania				2014	19	9	42	62	85	90	27379	36277	39426	background
SRR14143177	Australia	Oceania				2014	19	9	42	62	85	90	104	36303	39454	background
SRR14143183	Australia	Oceania				2014	19	9	42	62	85	20832	27401	36309	39460	background
SRR14143194	Australia	Oceania				2014	19	9	42	62	85	90	27379	36277	39509	background
SRR14143049	Australia	Oceania				2014	19	9	42	62	12727	90	27346	36231	39373	background
SRR14143105	Australia	Oceania				2014	19	9	42	62	85	90	27376	36274	39423	background
SRR14143200	Australia	Oceania				2014	19	9	42	62	85	90	104	20443	39514	background
SRR9701286	Australia	Oceania		2014-03-28	3	2014	19	9	36	47	3305	5192	6656	8853	9359	background
SRR9701291	Australia	Oceania		2014-03-05	3	2014	19	9	36	47	66	5208	6658	8649	9272	background
SRR9701287	Australia	Oceania		2014-01-03	1	2014	19	9	36	47	3627	5208	6658	8649	9272	background
SRR9701240	Australia	Oceania		2014-02-19	2	2014	19	9	36	47	66	5208	6658	8649	9134	background
SRR9701290	Australia	Oceania		2014-03-05	3	2014	19	9	36	47	66	5208	6658	8649	9272	background
SRR9701244	Australia	Oceania		2014-02-17	2	2014	19	9	36	47	66	5208	6658	8649	9272	background
SRR9701289	Australia	Oceania		2014-02-04	2	2014	19	9	36	47	66	5206	6649	8773	9269	background
SRR9701236	Australia	Oceania		2014-04-30	4	2014	19	9	36	47	66	5206	6649	8773	9269	background
SRR9701284	Australia	Oceania		2014-02-21	2	2014	19	9	36	47	66	5206	6649	8773	9358	background
SRR9701288	Australia	Oceania		2014-02-07	2	2014	19	9	36	47	66	5206	6657	8650	9135	background
SRR9701285	Australia	Oceania		2014-12-02	12	2014	19	9	36	47	66	5206	6657	8787	9284	background
SRR9701243	Australia	Oceania		2014-02-11	2	2014	19	9	36	47	66	5206	6657	8650	9135	background
SRR9701242	Australia	Oceania		2014-01-08	1	2014	19	9	36	2113	66	125	717	8734	9225	background
SRR9701245	Australia	Oceania		2014-02-24	2	2014	19	9	36	47	3304	125	6650	8735	9226	background
SRR9701239	Australia	Oceania		2014-01-05	1	2014	19	9	36	74	66	5210	6661	8774	9270	background
SRR9701282	Australia	Oceania		2014-01-09	1	2014	19	9	36	47	106	5695	6660	8786	9283	background
SRR9701214	Australia	Oceania		2014-02-17	2	2014	19	9	36	47	106	5695	717	10595	11193	background
SRR14143119	Australia	Oceania				2014	19	9	36	47	106	20822	27382	36282	39431	background
SRR14143153	Australia	Oceania				2014	19	9	36	47	106	11624	717	36300	39451	background
SRR14143167	Australia	Oceania				2014	19	9	36	47	106	11624	27422	36339	39499	background
SRR9701283	Australia	Oceania		2014-01-22	1	2014	19	9	36	47	66	5209	6659	8852	9357	background
ERR1856105	Australia	Oceania				2014	19	3	1583	4	4978	7769	9956	12229	12971	background
ERR1856110	Australia	Oceania				2014	19	3	1583	4	5293	8254	10719	13300	14097	background
ERR1856108	Australia	Oceania				2014	19	3	1583	4	5293	8253	10608	13145	14098	background
ERR1856112	Australia	Oceania				2014	19	3	1583	4	5293	8253	10608	13145	59116	background
ERR1856111	Australia	Oceania				2014	19	3	1583	4	5293	8253	10608	13145	59116	background
ERR1856109	Australia	Oceania				2014	19	3	1583	4	5293	8253	10608	13145	13931	background
ERR1856113	Australia	Oceania				2014	19	3	1583	4	5293	8253	10608	13145	13931	background
ERR1856115	Australia	Oceania				2014	19	3	1583	4	5293	8253	10608	13145	13931	background
ERR1856114	Australia	Oceania				2014	19	3	1583	4	5293	8253	10718	13299	14096	background
ERR1856107	Australia	Oceania				2014	19	3	1583	4	4978	8253	9956	13147	13933	background
ERR1856106	Australia	Oceania				2014	19	3	1583	4	4978	8378	9956	13364	16005	background
SRR14143228	Australia	Oceania				2014	34	2	26	447	3401	8390	10785	36356	39521	background
SRR14143179	Australia	Oceania				2014	19	2	54	186	12749	11298	27400	36305	39456	background
SRR10127410	Australia	Oceania				2014	19	5	25	4596	7276	11468	15018	20140	21764	background
SRR10127411	Australia	Oceania				2014	19	5	25	163	292	11486	15017	20139	21763	background
SRR14143127	Australia	Oceania				2014	19	2	45	66	89	96	15195	20377	39437	background
SRR14143154	Australia	Oceania				2014	19	9	39	60	1175	4924	27350	36237	39379	background
SRR14143166	Australia	Oceania				2014	19	9	39	60	1175	4924	27350	36237	39379	background
SRR14143084	Australia	Oceania				2014	19	9	39	60	1175	4924	27350	36237	39379	background
SRR14143130	Australia	Oceania				2014	19	9	39	60	1175	4924	27350	36237	39379	background
SRR14143189	Australia	Oceania				2014	19	9	39	60	1175	4924	27350	36237	39379	background
SRR14143089	Australia	Oceania				2014	19	9	39	60	1175	4924	27350	36239	39382	background
SRR14143182	Australia	Oceania				2014	19	9	39	60	1175	20831	27350	36308	39459	background
SRR14143113	Australia	Oceania				2014	19	9	39	60	1175	4924	27350	36279	39428	background
SRR14143116	Australia	Oceania				2014	19	1	1	7764	3537	7267	15266	36281	39430	background
SRR14143191	Australia	Oceania				2014	19	9	36	56	7580	11908	15572	36310	39506	background
SRR14143168	Australia	Oceania				2014	19	9	36	56	7580	11908	15572	36310	39500	background
SRR14143198	Australia	Oceania				2014	19	9	36	56	7580	11908	15572	36349	39512	background
SRR14143133	Australia	Oceania				2014	19	16	53	80	7601	11942	19203	36290	39440	background
SRR14143125	Australia	Oceania				2014	19	3	1550	4	4	8265	27386	36287	39436	background
SRR14141531	Australia	Oceania				2014	34	2	3953	21	12719	20794	27335	36208	39350	background
SRR14141538	Australia	Oceania				2014	34	2	3953	21	12719	20795	27335	36209	39351	background
SRR14143186	Australia	Oceania				2014	19	9	36	56	7580	11908	15572	36310	39462	background
SRR14143160	Australia	Oceania				2014	19	9	36	56	7580	11908	27420	36336	39496	background
SRR14143093	Australia	Oceania				2014	19	9	36	7758	12729	20807	27349	36242	39385	background
SRR14143171	Australia	Oceania				2014	19	9	36	7758	12759	20847	27349	36342	39503	background
SRR14143098	Australia	Oceania				2014	19	1	1	2119	12730	7267	27354	36245	39388	background
SRR14143103	Australia	Oceania				2014	19	9	36	42	12742	20820	15543	36273	39422	background
SRR14143156	Australia	Oceania				2014	19	9	36	42	12756	20820	27418	36334	39493	background
SRR14143109	Australia	Oceania				2014	19	9	36	7763	12743	5208	27377	36275	39424	background
SRR14143108	Australia	Oceania				2014	19	9	36	7763	12743	5208	27377	36275	39424	background
SRR14143110	Australia	Oceania				2014	19	9	47	56	66	544	27378	36276	39425	background
SRR14143120	Australia	Oceania				2014	19	9	47	56	66	544	27383	36283	39432	background
SRR14143201	Australia	Oceania				2014	19	9	47	56	66	544	27428	36351	39515	background
SRR14143121	Australia	Oceania				2014	2089	9	36	72	46	20823	145	36284	39433	background
SRR14143157	Australia	Oceania				2014	2089	9	36	72	46	20823	145	36284	39494	background
SRR14143176	Australia	Oceania				2014	2089	9	36	72	46	20823	27398	36302	39453	background
SRR14143122	Australia	Oceania				2014	19	9	36	56	342	544	27384	36285	39434	background
SRR14143181	Australia	Oceania				2014	19	9	36	56	342	20830	27384	36307	39458	background
SRR14143131	Australia	Oceania				2014	19	9	36	60	12745	20825	27387	36288	39438	background
SRR14143144	Australia	Oceania				2014	19	9	36	60	12745	20825	27387	36288	39438	background
SRR14143137	Australia	Oceania				2014	19	9	36	60	12745	20825	27387	36288	39438	background
SRR14143135	Australia	Oceania				2014	19	9	36	60	12745	20825	27387	36288	39438	background
SRR14143128	Australia	Oceania				2014	19	9	36	60	12745	20825	27387	36288	39438	background
SRR14143150	Australia	Oceania				2014	19	9	36	60	12745	20825	27387	36288	39438	background
SRR14143145	Australia	Oceania				2014	19	9	36	60	12745	20825	27394	36297	39447	background
SRR14143149	Australia	Oceania				2014	19	9	36	60	12745	20825	27387	36288	39449	background
SRR14143178	Australia	Oceania				2014	19	9	36	60	12745	20825	27399	36304	39455	background
SRR14143161	Australia	Oceania				2014	19	9	36	60	12745	20825	27387	36337	39497	background
SRR14143164	Australia	Oceania				2014	19	9	36	60	12745	20825	39985	53977	59205	background
SRR14143132	Australia	Oceania				2014	19	9	36	7765	12746	20820	27388	36289	39439	background
SRR14143139	Australia	Oceania				2014	19	9	36	47	12747	20826	27391	36293	39443	background
SRR14143147	Australia	Oceania				2014	19	2	15	50	12748	107	27395	36298	39448	background
SRR14143159	Australia	Oceania				2014	19	2	43	66	12757	20845	27419	36335	39495	background
SRR14143170	Australia	Oceania				2014	19	2	15	854	17	20846	27423	36341	39502	background
SRR14143219	Australia	Oceania				2014	19	9	36	47	12760	20850	27430	36353	39517	background
SRR14143225	Australia	Oceania				2014	19	9	36	47	12760	20850	27430	36353	39517	background
SRR14143224	Australia	Oceania				2014	19	9	36	47	12760	20850	27430	36353	39517	background
SRR14143232	Australia	Oceania				2014	19	9	36	47	12760	20850	27430	36353	39517	background
SRR14143223	Australia	Oceania				2014	19	9	36	47	12760	20850	27430	36353	39517	background
SRR14143234	Australia	Oceania				2014	19	9	36	47	12760	20850	27430	36353	39517	background
SRR14143221	Australia	Oceania				2014	19	9	36	47	12760	20850	27430	36353	39517	background
SRR14143206	Australia	Oceania				2014	19	9	36	47	12760	20850	27430	36353	39517	background
SRR14143231	Australia	Oceania				2014	19	9	36	47	12760	20850	27430	36353	39517	background
SRR14143217	Australia	Oceania				2014	19	9	36	47	12760	20850	27430	36353	39517	background
SRR14143209	Australia	Oceania				2014	19	9	36	47	12760	20850	27432	36355	39519	background
SRR14143226	Australia	Oceania				2014	19	9	36	47	12760	20850	27430	36353	39520	background
SRR14143230	Australia	Oceania				2014	19	9	36	47	12760	20850	27430	36353	39522	background
SRR14143092	Australia	Oceania				2014		3	1456	9331	4206	25968	8383	46349	50787	background
SRR14143114	Australia	Oceania				2014	19	2	15	9332	17	25969	34636	46350	50788	background
SRR14143138	Australia	Oceania				2014	19	2	433	2127	15610	25970	34637	46351	50789	background
SRR14143158	Australia	Oceania				2014	19	9	4720	60	15611	25971	34638	46352	50790	background
SRR14143175	Australia	Oceania				2014	19	9	36	45	76	5211	34639	46353	50791	background
SRR14143204	Australia	Oceania				2014	313	2	2076	4019	15612	25972	34640	46354	50792	background
SRR14143104	Australia	Oceania				2014	19	9	36	42	16295	20820	36070	48297	52918	background
SRR14143146	Australia	Oceania				2014	19	2	260	9737	16296	27076	36071	48299	52920	background
SRR3570333	Australia	Oceania				2015	19	2	502	848	62	1996	2477	2943	3146	background
SRR3570317	Australia	Oceania				2015	19	2	15	50	17	2025	2475	2940	3143	background
SRR3570328	Australia	Oceania				2015	19	2	15	50	17	2025	2475	14599	15511	background
SRR3570322	Australia	Oceania				2015	19	2	15	50	17	2025	2475	14599	15511	background
SRR3570326	Australia	Oceania				2015	19	2	15	50	17	2025	2475	14599	15511	background
SRR3570319	Australia	Oceania				2015	19	2	15	50	17	2025	2475	14599	15511	background
SRR3570321	Australia	Oceania				2015	19	2	15	50	17	2025	2475	14599	15511	background
SRR3570323	Australia	Oceania				2015	19	2	15	50	17	2025	2475	14599	15511	background
SRR3570320	Australia	Oceania				2015	19	2	15	50	17	2025	2475	14599	15548	background
SRR3570329	Australia	Oceania				2015	19	2	15	50	17	2025	2475	14599	15511	background
SRR3570318	Australia	Oceania				2015	19	2	15	50	17	2025	2475	14599	15511	background
SRR3570327	Australia	Oceania				2015	19	2	15	50	17	2025	2475	14599	15511	background
SRR3570330	Australia	Oceania				2015	19	2	15	50	17	2025	2475	14599	15511	background
SRR3570325	Australia	Oceania				2015	19	2	15	50	17	2025	2475	14599	15511	background
SRR3570332	Australia	Oceania				2015	19	2	15	857	62	2033	114	14601	15513	background
SRR3570334	Australia	Oceania				2015	19	2	15	50	62	63	2469	14602	15514	background
SRR3570331	Australia	Oceania				2015	19	2	15	50	17	2032	2476	14600	15512	background
SRR3570337	Australia	Oceania				2015	19	9	36	42	1332	2035	2480	14603	15515	background
SRR14143003	Australia	Oceania				2015	36	834	640	1142	1772	2748	27344	36229	39371	background
ERR4159264	Australia	Oceania				2015	19	9	36	42	3308	5214	16296	21927	23764	background
ERR1856116	Australia	Oceania				2015	19	3	1583	4	5293	8254	10608	13298	14095	background
ERR1856121	Australia	Oceania				2015	19	3	1583	4	5293	8253	10608	13145	13931	background
ERR1856117	Australia	Oceania				2015	19	3	1583	4	5293	8253	10608	13145	13931	background
ERR1856118	Australia	Oceania				2015	19	3	1583	4	5293	8254	10717	13297	14094	background
ERR1856119	Australia	Oceania				2015	19	3	1583	4	5294	8255	10610	13146	13932	background
ERR1856120	Australia	Oceania				2015	19	3	1583	4	5293	8253	10716	13296	14093	background
ERR1856122	Australia	Oceania				2015	19	3	1583	4	5293	8377	10608	13363	16154	background
ERR1856123	Australia	Oceania				2015	19	3	1583	4	5293	8254	10609	13144	13930	background
SRR10127405	Australia	Oceania				2015	19	5	25	4596	7276	11402	14914	20003	21627	background
SRR10127406	Australia	Oceania				2015	19	5	25	4596	7276	11468	15020	20142	21766	background
SRR10127403	Australia	Oceania				2015	19	5	25	4596	7276	11468	15048	20174	21800	background
SRR10127402	Australia	Oceania				2015	19	5	25	4596	7276	11402	15049	20175	21801	background
SRR10127400	Australia	Oceania				2015	19	5	25	4596	7276	11468	15020	20176	21802	background
SRR10127399	Australia	Oceania				2015	19	5	25	4596	7276	11468	15050	20177	21803	background
SRR10127404	Australia	Oceania				2015	19	5	25	163	292	11489	15021	20143	21767	background
SRR10127393	Australia	Oceania				2015	19	5	25	163	7326	11491	15025	20147	21771	background
SRR10127395	Australia	Oceania				2015	19	5	25	163	7325	11412	15024	20146	21770	background
SRR10127409	Australia	Oceania				2015	19	5	25	163	292	11488	15019	20141	21765	background
SRR10127398	Australia	Oceania				2015	19	5	25	163	7335	11486	15051	20178	21804	background
SRR10127401	Australia	Oceania				2015	19	5	25	163	292	11412	15022	20144	21768	background
SRR10127397	Australia	Oceania				2015	19	5	25	4613	7324	11490	15023	20145	21769	background
SRR10127394	Australia	Oceania				2015	19	5	2401	4596	7336	11505	15052	20179	21805	background
SRR10520186	Australia	Oceania				2015	19	9	36	4696	7471	5214	15356	20637	22329	background
ERR4159261	Australia	Oceania				2015	19	9	36	4696	7471	5214	16295	21926	23763	background
SRR14142949	Australia	Oceania				2015	19	9	3955	56	12725	20802	27342	36226	59029	background
SRR14142954	Australia	Oceania				2015	19	9	3955	56	12725	20802	27342	36226	59029	background
SRR14142955	Australia	Oceania				2015	19	9	3955	56	12725	20802	27342	36226	59269	background
SRR14142967	Australia	Oceania				2015	19	9	3955	56	12725	20802	27342	36226	39368	background
SRR14142966	Australia	Oceania				2015	19	9	3955	56	12725	20802	27342	36226	39368	background
SRR14142963	Australia	Oceania				2015	19	9	3955	56	12725	20802	27342	36226	39368	background
SRR14142956	Australia	Oceania				2015	19	9	3955	56	12725	20802	27342	36226	39368	background
SRR14142948	Australia	Oceania				2015	19	9	3955	56	12725	20802	27342	36226	39368	background
SRR14142961	Australia	Oceania				2015	19	9	3955	56	12725	20802	27342	36226	39368	background
SRR14142959	Australia	Oceania				2015	19	9	3955	56	12725	20802	27342	36226	39368	background
SRR14142958	Australia	Oceania				2015	19	9	3955	56	12725	20802	27342	36226	39368	background
SRR14142960	Australia	Oceania				2015	19	9	3955	56	12725	20802	27342	36226	39368	background
SRR14142947	Australia	Oceania				2015	19	9	3955	56	12725	20802	27342	36226	39368	background
SRR14142952	Australia	Oceania				2015	19	9	3955	56	12725	20802	27342	36226	39368	background
SRR14142965	Australia	Oceania				2015	19	9	3955	56	12725	20802	27342	36226	39368	background
SRR14142968	Australia	Oceania				2015	19	9	3955	56	12725	20802	27342	36226	39368	background
SRR14142962	Australia	Oceania				2015	19	9	3955	56	12725	20802	27342	36226	39368	background
SRR14142973	Australia	Oceania				2015	19	9	3955	56	12725	20802	27342	36226	39368	background
SRR14142970	Australia	Oceania				2015	19	9	3955	56	12725	20802	27343	36227	39369	background
SRR14142972	Australia	Oceania				2015	19	9	3955	56	12725	20803	27342	36228	39370	background
SRR14142951	Australia	Oceania				2015	19	9	3955	56	12725	20802	27342	36226	39419	background
SRR14142950	Australia	Oceania				2015	19	9	3955	56	12725	20802	27342	36226	39419	background
SRR14142957	Australia	Oceania				2015	19	9	3955	56	12725	20802	27375	36271	39420	background
SRR10769917	Australia	Oceania		2016-10-24	10	2016	19	9	32	42	88	95	117	12992	22472	background
SRR14143934	Australia	Oceania				2016	19	9	36	42	1332	2035	34645	46360	50798	background
SRR14143950	Australia	Oceania				2016	19	9	39	60	12768	20862	27448	36384	39553	background
ERR1856126	Australia	Oceania				2016	19	3	1583	4	5293	8254	10608	13298	14165	background
ERR1856124	Australia	Oceania				2016	19	3	1583	4	5293	8253	10768	13362	14166	background
ERR1856125	Australia	Oceania				2016	19	3	1583	4	5293	8253	10608	13143	13929	background
SRR14143925	Australia	Oceania				2016	19	3	1583	4	5293	20861	27447	36383	39552	background
SRR10127392	Australia	Oceania				2016	19	5	25	4596	7276	11468	14914	20109	21733	background
SRR14143744	Australia	Oceania				2016	19	9	36	56	7580	11908	15572	36310	39546	background
SRR14143748	Australia	Oceania				2016	19	9	36	56	7580	11908	15572	36310	39546	background
SRR14143745	Australia	Oceania				2016	19	2	2488	50	12765	11999	15700	36379	39547	background
SRR14143746	Australia	Oceania				2016	19	2	2488	50	17	11999	15700	31032	39548	background
SRR14143747	Australia	Oceania				2016	19	2	2488	50	17	11999	27445	36380	39549	background
SRR14143779	Australia	Oceania				2016	19	2	2488	50	12766	20859	15700	36381	39550	background
SRR14143902	Australia	Oceania				2016	19	9	3961	42	12767	20860	27446	36382	39551	background
SRR14143837	Australia	Oceania				2016	19	1	1	9738	71	27079	36074	48302	52924	background

## Sheet: 2 - Aus investigation clust
Cluster ID	Genomic Nomenclature ID	Genetic threshold	Number of isolates	Maximum pairwise distance	Number of Days	Min date	Max date	Investigation called week starting	Strains
MGT7 ST7075:3:1702:1	MGT7 ST7075	3	11	5	11	2017-02-17	2017-02-28	2017-02-19	SS17M2033,SS17M1890,SS17M2085,SS17M1969,SS17M1967,SS17M1994,SS17M2005,SS17M2105,SS17M2212,SS17M2148,SS17M2324
MGT6 ST74:4:1701:1	MGT6 ST74	4	20	10	55	2017-01-04	2017-02-28	2017-01-22	17-1157-0106,17-1157-0130,17-1157-0244,17-1157-0223,17-1157-0222,17-1157-0217,17-1157-0282,17-1157-0230,17-1157-0237,17-1157-0319,17-1157-0307,17-1157-0364,SS17M1341,17-1157-0374,17-1157-0434,17-1157-0384,17-1157-0433,17-1157-0416,17-1157-0429,17-1157-0569
MGT5 ST3319:5:1701:1	MGT5 ST3319	5	10	11	55	2017-01-04	2017-02-28	2017-01-22	SS17M0208,17-1157-0103,17-1157-0161,17-1157-0247,SS17M0935,SS17M1123,17-1157-0313,17-1157-0461,SS17M2206,SS17M2177
MGT6 ST74:5:1701:1	MGT6 ST74	5	22	14	54	2017-01-05	2017-02-28	2017-01-15	17-1157-0070,SS17M0525,17-1157-0198,17-1157-0220,17-1157-0184,17-1157-0221,17-1157-0266,17-1157-0269,17-1157-0297,17-1157-0324,SS17M1251,17-1157-0306,17-1157-0323,17-1157-0314,17-1157-0368,17-1157-0357,17-1157-0361,17-1157-0369,17-1157-0497,17-1157-0484,17-1157-0480,SS17M2241
MGT7 ST81:5:1701:1	MGT7 ST81	5	57	10	57	2017-01-01	2017-02-27	2017-01-08	17-1157-0057,17-1157-0097,17-1157-0109,17-1157-0108,17-1157-0118,17-1157-0105,17-1157-0129,17-1157-0134,17-1157-0143,17-1157-0159,17-1157-0133,17-1157-0180,17-1157-0142,17-1157-0140,17-1157-0137,17-1157-0153,17-1157-0152,17-1157-0138,17-1157-0181,17-1157-0195,17-1157-0245,17-1157-0156,17-1157-0196,17-1157-0211,17-1157-0185,17-1157-0205,17-1157-0284,17-1157-0193,17-1157-0170,17-1157-0212,17-1157-0…
MGT8 ST20487:1:1702:1	MGT8 ST20487	1	5	2	12	2017-02-08	2017-02-20	2017-02-19	17-1157-0353,17-1157-0354,17-1157-0418,17-1157-0457,17-1157-0505
MGT9 ST58583:1:1701:1	MGT9 ST58583	1	7	2	28	2017-01-06	2017-02-03	2017-01-08	17-1157-0123,17-1157-0107,17-1157-0092,17-1157-0101,17-1157-0125,17-1157-0294,17-1157-0311
MGT7 ST111:2:1702:1	MGT7 ST111	2	5	3	22	2017-01-14	2017-02-05	2017-02-05	17-1157-0155,17-1157-0233,17-1157-0351,17-1157-0350,17-1157-0388
MGT7 ST6666:2:1701:1	MGT7 ST6666	2	5	4	13	2017-01-03	2017-01-16	2017-01-15	SS17M0168,SS17M0379,SS17M0346,SS17M0741,SS17M0635
MGT7 ST6669:2:1701:1	MGT7 ST6669	2	19	7	29	2017-01-04	2017-02-02	2017-01-08	SS17M0354,SS17M0360,SS17M0341,SS17M0258,SS17M0296,SS17M0283,SS17M0338,SS17M0351,SS17M0434,SS17M0491,SS17M0442,SS17M0521,SS17M0511,17-1157-0178,SS17M0512,SS17M0697,SS17M0655,SS17M0714,SS17M1400
MGT6 ST5253:2:1702:1	MGT6 ST5253	2	18	5	12	2017-02-08	2017-02-20	2017-02-05	17-1157-0355,SS17M1458,SS17M1534,SS17M1496,SS17M1589,SS17M1569,SS17M1721,SS17M1561,SS17M1740,SS17M1824,SS17M1895,SS17M1653,SS17M1756,SS17M1668,SS17M1618,SS17M1833,SS17M1920,SS17M1866
MGT9 ST22037:2:1701:1	MGT9 ST22037	2	16	3	46	2017-01-08	2017-02-23	2017-01-15	17-1157-0100,17-1157-0128,SS17M0462,17-1157-0168,17-1157-0219,17-1157-0260,17-1157-0268,17-1157-0329,17-1157-0272,17-1157-0352,17-1157-0467,17-1157-0464,SS17M1849,SS17M1820,17-1157-0502,17-1157-0495
MGT7 ST6701:3:1701:1	MGT7 ST6701	3	5	4	6	2017-01-27	2017-02-02	2017-01-29	SS17M1052,SS17M1258,SS17M1320,SS17M1331,SS17M1349
MGT6 ST90:3:1701:1	MGT6 ST90	3	5	5	1	2017-01-16	2017-01-17	2017-01-15	17-1157-0191,17-1157-0187,17-1157-0171,17-1157-0164,17-1157-0226
MGT7 ST6691:4:1701:1	MGT7 ST6691	4	22	9	26	2017-01-22	2017-02-17	2017-01-22	SS17M0987,SS17M0913,SS17M1087,SS17M1121,SS17M0898,SS17M0895,SS17M0896,SS17M0914,SS17M1081,SS17M1088,SS17M1284,SS17M1321,17-1157-0332,SS17M1267,SS17M1207,SS17M1089,SS17M1166,17-1157-0333,SS17M1254,SS17M1248,SS17M1498,17-1157-0460
MGT7 ST117:4:1701:1	MGT7 ST117	4	18	6	38	2017-01-18	2017-02-25	2017-01-22	SS17M0749,17-1157-0264,17-1157-0255,17-1157-0236,17-1157-0270,17-1157-0312,17-1157-0334,17-1157-0344,17-1157-0356,17-1157-0359,17-1157-0343,17-1157-0362,17-1157-0415,17-1157-0411,17-1157-0406,17-1157-0498,17-1157-0530,17-1157-0527

## Sheet: 3 - UK STM dataset
Isolate	Country	Collection date	Collection month	Collection year	MGT1 ST	MGT2	MGT3	MGT4	MGT5	MGT6	MGT7	MGT8	MGT9	dataset	investigation cluster	published/public outbreak isolates	published outbreak
SRR11075154	United Kingdom		1	2020	19	2	2017	2233	3507	9574	15528	20869	22592	Investigation	MGT9 ST22592:1:2002:1		predicted brazil nut outbreak
SRR10992580	United Kingdom		1	2020	19	2	2017	2233	3507	9574	15528	20869	22592	Investigation	MGT9 ST22592:1:2002:1		predicted brazil nut outbreak
SRR11180442	United Kingdom		2	2020	19	2	2017	2233	3507	9574	15944	21477	23284	Investigation	MGT9 ST22592:1:2002:1		predicted brazil nut outbreak
SRR11363609	United Kingdom		2	2020	19	2	2017	2233	3507	9574	15528	20869	22592	Investigation	MGT9 ST22592:1:2002:1		predicted brazil nut outbreak
SRR11230968	United Kingdom		2	2020	19	2	2017	2233	3507	9574	15528	20869	22592	Investigation	MGT9 ST22592:1:2002:1		predicted brazil nut outbreak
SRR11230971	United Kingdom		2	2020	19	2	2017	2233	3507	9574	15528	20869	22592	Investigation	MGT9 ST22592:1:2002:1		predicted brazil nut outbreak
SRR11096921	United Kingdom		2	2020	19	2	2017	2233	3507	9574	15528	20869	22592	Investigation	MGT9 ST22592:1:2002:1		predicted brazil nut outbreak
SRR11362133	United Kingdom		2	2020	19	2	2017	2233	3507	9574	15528	20869	22592	Investigation	MGT9 ST22592:1:2002:1		predicted brazil nut outbreak
SRR11231048	United Kingdom		2	2020	19	2	2017	2233	3507	9574	15528	20869	22592	Investigation	MGT9 ST22592:1:2002:1		predicted brazil nut outbreak
SRR11364975	United Kingdom		2	2020	19	2	2017	2233	3507	9574	15528	20869	22592	Investigation	MGT9 ST22592:1:2002:1		predicted brazil nut outbreak
SRR11103268	United Kingdom		2	2020	19	2	2017	2233	3507	12291	15528	21722	23549	Investigation	MGT9 ST22592:1:2002:1		predicted brazil nut outbreak
SRR12770059	United Kingdom		3	2020	19	2	2017	2233	3507	9574	17230	23120	25083	Investigation	MGT9 ST22592:1:2002:1		predicted brazil nut outbreak
SRR11409992	United Kingdom		3	2020	19	2	2017	2233	3507	12230	15528	21600	23415	Investigation	MGT9 ST22592:1:2002:1		predicted brazil nut outbreak
SRR11451532	United Kingdom		3	2020	19	2	2017	2233	3507	9574	15528	20869	23627	Investigation	MGT9 ST22592:1:2002:1		predicted brazil nut outbreak
SRR11435802	United Kingdom		3	2020	19	2	2017	2233	3507	9574	15528	20869	23347	Investigation	MGT9 ST22592:1:2002:1	Brazil Nut outbreak public representative	predicted brazil nut outbreak
SRR11483184	United Kingdom		3	2020	19	2	2017	2233	3507	9574	16158	21765	23596	Investigation	MGT9 ST22592:1:2002:1		predicted brazil nut outbreak
SRR11575788	United Kingdom		3	2020	19	2	2017	2233	3507	9574	15528	20869	22592	Investigation	MGT9 ST22592:1:2002:1		predicted brazil nut outbreak
SRR11507311	United Kingdom		3	2020	19	2	2017	2233	3507	9574	15528	20869	22592	Investigation	MGT9 ST22592:1:2002:1		predicted brazil nut outbreak
SRR11516100	United Kingdom		3	2020	19	2	2017	2233	3507	9574	15528	20869	22592	Investigation	MGT9 ST22592:1:2002:1		predicted brazil nut outbreak
SRR11451511	United Kingdom		3	2020	19	2	2017	2233	3507	9574	15528	20869	22592	Investigation	MGT9 ST22592:1:2002:1		predicted brazil nut outbreak
SRR11479096	United Kingdom		3	2020	19	2	2017	2233	3507	9574	15528	20869	22592	Investigation	MGT9 ST22592:1:2002:1		predicted brazil nut outbreak
SRR11483188	United Kingdom		3	2020	19	2	2017	2233	3507	9574	15528	20869	22592	Investigation	MGT9 ST22592:1:2002:1		predicted brazil nut outbreak
SRR11425257	United Kingdom		3	2020	19	2	2017	2233	3507	9574	15528	20869	22592	Investigation	MGT9 ST22592:1:2002:1		predicted brazil nut outbreak
SRR11451515	United Kingdom		3	2020	19	2	2017	2233	3507	9574	15528	20869	22592	Investigation	MGT9 ST22592:1:2002:1		predicted brazil nut outbreak
SRR11505142	United Kingdom		3	2020	19	2	2017	2233	3507	9574	15528	21721	23548	Investigation	MGT9 ST22592:1:2002:1		predicted brazil nut outbreak
SRR11676255	United Kingdom		4	2020	19	2	2017	2233	3507	9574	16349	22003	23847	Investigation	MGT9 ST22592:1:2002:1		predicted brazil nut outbreak
SRR11657217	United Kingdom		4	2020	19	2	2553	2233	3507	9574	15528	21900	23737	Investigation	MGT9 ST22592:1:2002:1		predicted brazil nut outbreak
SRR11607145	United Kingdom		4	2020	19	2	2017	2233	3507	12289	15528	21713	23539	Investigation	MGT9 ST22592:1:2002:1		predicted brazil nut outbreak
SRR11607149	United Kingdom		4	2020	19	2	2017	2233	3507	12291	15528	21717	23543	Investigation	MGT9 ST22592:1:2002:1		predicted brazil nut outbreak
SRR12770179	United Kingdom		4	2020	19	2	2017	2233	3507	9574	15528	20869	22592	Investigation	MGT9 ST22592:1:2002:1		predicted brazil nut outbreak
SRR11607191	United Kingdom		4	2020	19	2	2017	2233	3507	9574	15528	20869	22592	Investigation	MGT9 ST22592:1:2002:1		predicted brazil nut outbreak
SRR11729711	United Kingdom		4	2020	19	2	2017	2233	3507	9574	15528	20869	22592	Investigation	MGT9 ST22592:1:2002:1		predicted brazil nut outbreak
SRR11583949	United Kingdom		4	2020	19	2	2017	2233	3507	9574	15528	20869	22592	Investigation	MGT9 ST22592:1:2002:1		predicted brazil nut outbreak
SRR11607154	United Kingdom		4	2020	19	2	2017	2233	3507	9574	15528	20869	22592	Investigation	MGT9 ST22592:1:2002:1		predicted brazil nut outbreak
SRR11600420	United Kingdom		4	2020	19	2	2017	2233	3507	9574	15528	20869	22592	Investigation	MGT9 ST22592:1:2002:1		predicted brazil nut outbreak
SRR11583944	United Kingdom		4	2020	19	2	2017	2233	3507	9574	15528	20869	22592	Investigation	MGT9 ST22592:1:2002:1		predicted brazil nut outbreak
SRR11583941	United Kingdom		4	2020	19	2	2017	2233	3507	9574	15528	20869	22592	Investigation	MGT9 ST22592:1:2002:1		predicted brazil nut outbreak
SRR11772701	United Kingdom		4	2020	19	2	2017	2233	3507	9574	15528	20869	22592	Investigation	MGT9 ST22592:1:2002:1		predicted brazil nut outbreak
SRR11583953	United Kingdom		4	2020	19	2	2017	2233	3507	9574	15528	20869	22592	Investigation	MGT9 ST22592:1:2002:1		predicted brazil nut outbreak
SRR11635653	United Kingdom		4	2020	19	2	2017	2233	3507	9574	15528	21721	23548	Investigation	MGT9 ST22592:1:2002:1		predicted brazil nut outbreak
SRR11772702	United Kingdom		4	2020	19	2	2017	2233	3507	12291	15528	21722	23549	Investigation	MGT9 ST22592:1:2002:1		predicted brazil nut outbreak
SRR11635652	United Kingdom		4	2020	19	2	2017	2233	3507	12291	15528	21722	23549	Investigation	MGT9 ST22592:1:2002:1		predicted brazil nut outbreak
SRR11791594	United Kingdom		5	2020	19	2	2017	2233	3507	12955	15528	22719	24641	Investigation	MGT9 ST22592:1:2002:1		predicted brazil nut outbreak
SRR11927773	United Kingdom		5	2020	19	2	2017	2233	3507	9574	15528	20869	23849	Investigation	MGT9 ST22592:1:2002:1		predicted brazil nut outbreak
SRR11903182	United Kingdom		5	2020	19	2	2017	2233	3507	9574	15528	20869	24692	Investigation	MGT9 ST22592:1:2002:1		predicted brazil nut outbreak
SRR11836335	United Kingdom		5	2020	19	2	2017	2233	3507	9574	15528	20869	58596	Investigation	MGT9 ST22592:1:2002:1		predicted brazil nut outbreak
SRR11791570	United Kingdom		5	2020	19	2	2017	2233	3507	9574	15528	20869	22592	Investigation	MGT9 ST22592:1:2002:1		predicted brazil nut outbreak
SRR11919940	United Kingdom		5	2020	19	2	2017	2233	3507	9574	15528	20869	22592	Investigation	MGT9 ST22592:1:2002:1		predicted brazil nut outbreak
SRR11851447	United Kingdom		5	2020	19	2	2017	2233	3507	9574	15528	20869	22592	Investigation	MGT9 ST22592:1:2002:1		predicted brazil nut outbreak
SRR11791536	United Kingdom		5	2020	19	2	2017	2233	3507	9574	15528	20869	22592	Investigation	MGT9 ST22592:1:2002:1		predicted brazil nut outbreak
SRR11791588	United Kingdom		5	2020	19	2	2017	2233	3507	9574	15528	20869	22592	Investigation	MGT9 ST22592:1:2002:1		predicted brazil nut outbreak
SRR11832416	United Kingdom		5	2020	19	2	2017	2233	3507	9574	15528	20869	22592	Investigation	MGT9 ST22592:1:2002:1		predicted brazil nut outbreak
SRR11927760	United Kingdom		5	2020	19	2	2017	2233	3507	9574	15528	20869	22592	Investigation	MGT9 ST22592:1:2002:1		predicted brazil nut outbreak
SRR11827230	United Kingdom		5	2020	19	2	2017	2233	3507	9574	15528	20869	22592	Investigation	MGT9 ST22592:1:2002:1		predicted brazil nut outbreak
SRR11827234	United Kingdom		5	2020	19	2	2017	2233	3507	9574	15528	20869	22592	Investigation	MGT9 ST22592:1:2002:1		predicted brazil nut outbreak
SRR11791583	United Kingdom		5	2020	19	2	2643	2233	3507	9574	15528	22756	24680	Investigation	MGT9 ST22592:1:2002:1		predicted brazil nut outbreak
SRR11791586	United Kingdom		5	2020	19	2	2643	2233	3507	9574	15528	22756	24680	Investigation	MGT9 ST22592:1:2002:1		predicted brazil nut outbreak
SRR12146008	United Kingdom		6	2020	19	2	2017	2233	3507	9574	15528	22134	23987	Investigation	MGT9 ST22592:1:2002:1		predicted brazil nut outbreak
SRR11999153	United Kingdom		6	2020	19	2	2017	2233	3507	9574	16857	22643	24564	Investigation	MGT9 ST22592:1:2002:1		predicted brazil nut outbreak
SRR12128998	United Kingdom		6	2020	19	2	2017	2233	3507	9574	15528	20869	22592	Investigation	MGT9 ST22592:1:2002:1		predicted brazil nut outbreak
SRR12146017	United Kingdom		6	2020	19	2	2017	2233	3507	9574	15528	20869	22592	Investigation	MGT9 ST22592:1:2002:1		predicted brazil nut outbreak
SRR12076574	United Kingdom		6	2020	19	2	2017	2233	3507	9574	15528	20869	22592	Investigation	MGT9 ST22592:1:2002:1		predicted brazil nut outbreak
SRR12168687	United Kingdom		6	2020	19	2	2017	2233	3507	9574	15528	20869	22592	Investigation	MGT9 ST22592:1:2002:1		predicted brazil nut outbreak
SRR11999088	United Kingdom		6	2020	19	2	2017	2233	3507	9574	15528	20869	22592	Investigation	MGT9 ST22592:1:2002:1		predicted brazil nut outbreak
SRR11999149	United Kingdom		6	2020	19	2	2017	2233	3507	9574	15528	20869	22592	Investigation	MGT9 ST22592:1:2002:1		predicted brazil nut outbreak
SRR12026110	United Kingdom		6	2020	19	2	2017	2233	3507	9574	15528	20869	22592	Investigation	MGT9 ST22592:1:2002:1		predicted brazil nut outbreak
SRR12168705	United Kingdom		6	2020	19	2	2017	2233	3507	9574	15528	20869	22592	Investigation	MGT9 ST22592:1:2002:1		predicted brazil nut outbreak
SRR12168717	United Kingdom		6	2020	19	2	2017	2233	3507	9574	15528	20869	22592	Investigation	MGT9 ST22592:1:2002:1		predicted brazil nut outbreak
SRR12146019	United Kingdom		6	2020	19	2	2017	2233	3507	9574	15528	20869	22592	Investigation	MGT9 ST22592:1:2002:1		predicted brazil nut outbreak
SRR12168700	United Kingdom		6	2020	19	2	2017	2233	3507	9574	15528	20869	22592	Investigation	MGT9 ST22592:1:2002:1		predicted brazil nut outbreak
SRR12200467	United Kingdom		7	2020	19	2	2017	2233	3507	9574	16545	22238	24130	Investigation	MGT9 ST22592:1:2002:1		predicted brazil nut outbreak
SRR12354810	United Kingdom		7	2020	19	2	2017	2233	3507	9574	15528	20869	24167	Investigation	MGT9 ST22592:1:2002:1		predicted brazil nut outbreak
SRR12430834	United Kingdom		7	2020	19	2	2017	2233	3507	9574	15528	20869	22592	Investigation	MGT9 ST22592:1:2002:1		predicted brazil nut outbreak
SRR12396148	United Kingdom		7	2020	19	2	2017	2233	3507	9574	15528	20869	22592	Investigation	MGT9 ST22592:1:2002:1		predicted brazil nut outbreak
SRR12362735	United Kingdom		7	2020	19	2	2017	2233	3507	9574	15528	20869	22592	Investigation	MGT9 ST22592:1:2002:1		predicted brazil nut outbreak
SRR12323744	United Kingdom		7	2020	19	2	2017	2233	3507	9574	15528	20869	22592	Investigation	MGT9 ST22592:1:2002:1		predicted brazil nut outbreak
SRR12251275	United Kingdom		7	2020	19	2	2017	2233	3507	9574	15528	20869	22592	Investigation	MGT9 ST22592:1:2002:1		predicted brazil nut outbreak
SRR12610937	United Kingdom		8	2020	19	2	2017	2233	3507	9574	17059	22902	24841	Investigation	MGT9 ST22592:1:2002:1		predicted brazil nut outbreak
SRR12626271	United Kingdom		8	2020	19	2	2017	2233	3507	13075	15528	22919	24864	Investigation	MGT9 ST22592:1:2002:1		predicted brazil nut outbreak
SRR12458824	United Kingdom		8	2020	19	2	2017	2233	3507	9574	15528	20869	24761	Investigation	MGT9 ST22592:1:2002:1		predicted brazil nut outbreak
SRR12450384	United Kingdom		8	2020	19	2	2017	2233	3507	9574	15528	20869	24738	Investigation	MGT9 ST22592:1:2002:1		predicted brazil nut outbreak
SRR12458820	United Kingdom		8	2020	19	2	2017	2233	3507	12291	15528	22831	24759	Investigation	MGT9 ST22592:1:2002:1		predicted brazil nut outbreak
SRR12458825	United Kingdom		8	2020	19	2	2017	2233	3507	9574	15528	20869	22592	Investigation	MGT9 ST22592:1:2002:1		predicted brazil nut outbreak
SRR12626293	United Kingdom		8	2020	19	2	2017	2233	3507	9574	15528	20869	22592	Investigation	MGT9 ST22592:1:2002:1		predicted brazil nut outbreak
SRR12458821	United Kingdom		8	2020	19	2	2017	2233	3507	9574	15528	20869	22592	Investigation	MGT9 ST22592:1:2002:1		predicted brazil nut outbreak
SRR12458822	United Kingdom		8	2020	19	2	2017	2233	3507	9574	15528	20869	22592	Investigation	MGT9 ST22592:1:2002:1		predicted brazil nut outbreak
SRR12645910	United Kingdom		9	2020	19	2	2017	2233	3507	9574	17084	22934	24882	Investigation	MGT9 ST22592:1:2002:1		predicted brazil nut outbreak
SRR12626317	United Kingdom		9	2020	19	2	2017	2233	3507	9574	15528	20869	22592	Investigation	MGT9 ST22592:1:2002:1		predicted brazil nut outbreak
SRR12851370	United Kingdom		10	2020	19	2	2017	2233	3507	9574	15528	20869	22592	Investigation	MGT9 ST22592:1:2002:1		predicted brazil nut outbreak
SRR12851367	United Kingdom		10	2020	19	2	2017	2233	3507	9574	15528	20869	22592	Investigation	MGT9 ST22592:1:2002:1		predicted brazil nut outbreak
SRR18061082	United Kingdom		2	2022	34	2	26	1484	3307	14841	21164	28184	30981	Investigation	MGT7 ST21164:4:2203:1		predicted chocolate C1
SRR18207403	United Kingdom		2	2022	34	2	26	1484	3307	14841	21164	28600	31051	Investigation	MGT7 ST21164:4:2203:1		predicted chocolate C1
SRR18215075	United Kingdom		2	2022	34	2	3204	1484	3307	16384	21164	28522	30965	Investigation	MGT7 ST21164:4:2203:1		predicted chocolate C1
SRR18021616	United Kingdom		2	2022	34	2	3204	1484	3307	16384	21164	28522	30965	Investigation	MGT7 ST21164:4:2203:1		predicted chocolate C1
SRR18313090	United Kingdom		3	2022	34	2	26	1484	3307	14841	21529	28656	31114	Investigation	MGT7 ST21164:4:2203:1		predicted chocolate C1
SRR18821932	United Kingdom		4	2022	34	2	26	1484	3307	14841	21164	29068	31566	Investigation	MGT7 ST21164:4:2203:1		predicted chocolate C1
SRR19087022	United Kingdom		4	2022	34	2	26	1484	3307	14841	21164	28184	32468	Investigation	MGT7 ST21164:4:2203:1		predicted chocolate C1
SRR19087055	United Kingdom		4	2022	34	2	26	1484	3307	14841	21164	28184	32469	Investigation	MGT7 ST21164:4:2203:1		predicted chocolate C1
SRR19087283	United Kingdom		4	2022	34	2	26	1484	3307	17205	21164	29903	32470	Investigation	MGT7 ST21164:4:2203:1		predicted chocolate C1
SRR19100759	United Kingdom		4	2022	34	2	26	1484	3307	17210	21164	29909	32477	Investigation	MGT7 ST21164:4:2203:1		predicted chocolate C1
SRR19100792	United Kingdom		4	2022	34	2	26	1484	3307	17211	21164	29910	32478	Investigation	MGT7 ST21164:4:2203:1		predicted chocolate C1
SRR18761577	United Kingdom		4	2022	34	2	26	1484	3307	14841	32722	43731	47849	Investigation	MGT7 ST21164:4:2203:1		predicted chocolate C1
SRR18894087	United Kingdom		4	2022	34	2	26	1484	3307	14841	21164	28184	47860	Investigation	MGT7 ST21164:4:2203:1		predicted chocolate C1
SRR18907231	United Kingdom		4	2022	34	2	26	1484	3307	16384	21164	43741	47862	Investigation	MGT7 ST21164:4:2203:1		predicted chocolate C1
SRR18907279	United Kingdom		4	2022	34	2	26	1484	3307	14841	21164	28184	30597	Investigation	MGT7 ST21164:4:2203:1		predicted chocolate C1
SRR18894064	United Kingdom		4	2022	34	2	26	1484	3307	14841	21164	28184	30597	Investigation	MGT7 ST21164:4:2203:1		predicted chocolate C1
SRR19023409	United Kingdom		4	2022	34	2	26	1484	3307	14841	21164	28184	30597	Investigation	MGT7 ST21164:4:2203:1		predicted chocolate C1
SRR19023443	United Kingdom		4	2022	34	2	26	1484	3307	14841	21164	28184	30597	Investigation	MGT7 ST21164:4:2203:1		predicted chocolate C1
SRR18907239	United Kingdom		4	2022	34	2	26	1484	3307	14841	21164	28184	30597	Investigation	MGT7 ST21164:4:2203:1		predicted chocolate C1
SRR19023429	United Kingdom		4	2022	34	2	26	1484	3307	14841	21164	28184	30597	Investigation	MGT7 ST21164:4:2203:1		predicted chocolate C1
SRR19100860	United Kingdom		4	2022	34	2	26	1484	3307	14841	21164	28184	30597	Investigation	MGT7 ST21164:4:2203:1		predicted chocolate C1
SRR18982358	United Kingdom		4	2022	34	2	26	1484	3307	14841	21164	28184	30597	Investigation	MGT7 ST21164:4:2203:1		predicted chocolate C1
SRR18982258	United Kingdom		4	2022	34	2	26	1484	3307	14841	21164	28184	30597	Investigation	MGT7 ST21164:4:2203:1		predicted chocolate C1
SRR18821971	United Kingdom		4	2022	34	2	26	1484	3307	14841	21164	28184	30597	Investigation	MGT7 ST21164:4:2203:1		predicted chocolate C1
SRR18894067	United Kingdom		4	2022	34	2	26	1484	3307	14841	21164	28184	30597	Investigation	MGT7 ST21164:4:2203:1		predicted chocolate C1
SRR18894065	United Kingdom		4	2022	34	2	26	1484	3307	14841	21164	28184	30597	Investigation	MGT7 ST21164:4:2203:1		predicted chocolate C1
SRR18771407	United Kingdom		4	2022	34	2	26	1484	3307	14841	21164	28184	30597	Investigation	MGT7 ST21164:4:2203:1		predicted chocolate C1
SRR18893998	United Kingdom		4	2022	34	2	26	1484	3307	14841	21164	28184	30597	Investigation	MGT7 ST21164:4:2203:1		predicted chocolate C1
SRR18762023	United Kingdom		4	2022	34	2	26	1484	3307	14841	21164	28184	30597	Investigation	MGT7 ST21164:4:2203:1		predicted chocolate C1
SRR18907282	United Kingdom		4	2022	34	2	26	1484	3307	14841	21164	28184	30597	Investigation	MGT7 ST21164:4:2203:1		predicted chocolate C1
SRR18907245	United Kingdom		4	2022	34	2	26	1484	3307	14841	21164	28184	30597	Investigation	MGT7 ST21164:4:2203:1		predicted chocolate C1
SRR18907233	United Kingdom		4	2022	34	2	26	1484	3307	14841	21164	28184	30597	Investigation	MGT7 ST21164:4:2203:1		predicted chocolate C1
SRR19019565	United Kingdom		4	2022		2	26	1484	3307	14841	21164	28184	30597	Investigation	MGT7 ST21164:4:2203:1		predicted chocolate C1
SRR18907275	United Kingdom		4	2022	34	2	26	1484	3307	14841	21164	28184	30597	Investigation	MGT7 ST21164:4:2203:1		predicted chocolate C1
SRR18907246	United Kingdom		4	2022	34	2	26	1484	3307	14841	21164	28184	30597	Investigation	MGT7 ST21164:4:2203:1		predicted chocolate C1
SRR19432296	United Kingdom		5	2022	34	2	26	1484	3307	14841	21164	30048	32624	Investigation	MGT7 ST21164:4:2203:1		predicted chocolate C1
SRR19325503	United Kingdom		5	2022	34	2	26	1484	3307	14841	21164	30006	32578	Investigation	MGT7 ST21164:4:2203:1		predicted chocolate C1
SRR19347820	United Kingdom		5	2022	34	2	26	1484	3307	14841	21164	30022	32595	Investigation	MGT7 ST21164:4:2203:1		predicted chocolate C1
SRR19325483	United Kingdom		5	2022	34	2	26	1484	3307	14841	21164	28184	30597	Investigation	MGT7 ST21164:4:2203:1		predicted chocolate C1
SRR19364545	United Kingdom		5	2022	34	2	26	1484	3307	14841	21164	28184	30597	Investigation	MGT7 ST21164:4:2203:1		predicted chocolate C1
SRR19432285	United Kingdom		5	2022	34	2	26	1484	3307	14841	21164	28184	30597	Investigation	MGT7 ST21164:4:2203:1		predicted chocolate C1
SRR19526513	United Kingdom		5	2022	34	2	26	1484	3307	14841	21164	28184	30597	Investigation	MGT7 ST21164:4:2203:1		predicted chocolate C1
SRR19526492	United Kingdom		5	2022	34	2	26	1484	3307	14841	21164	28184	30597	Investigation	MGT7 ST21164:4:2203:1		predicted chocolate C1
SRR19526110	United Kingdom		5	2022	34	2	26	1484	3307	14841	21164	28184	30597	Investigation	MGT7 ST21164:4:2203:1		predicted chocolate C1
SRR19364452	United Kingdom		5	2022	34	2	26	1484	3307	14841	21164	28184	30597	Investigation	MGT7 ST21164:4:2203:1		predicted chocolate C1
SRR19347798	United Kingdom		5	2022	34	2	26	1484	3307	14841	21164	28184	30597	Investigation	MGT7 ST21164:4:2203:1		predicted chocolate C1
SRR19171753	United Kingdom		5	2022	34	2	26	1484	3307	14841	21164	28184	30597	Investigation	MGT7 ST21164:4:2203:1		predicted chocolate C1
SRR19325496	United Kingdom		5	2022	34	2	26	1484	3307	14841	21164	28184	30597	Investigation	MGT7 ST21164:4:2203:1		predicted chocolate C1
SRR19334877	United Kingdom		5	2022	34	2	26	1484	3307	14841	21164	28184	30597	Investigation	MGT7 ST21164:4:2203:1		predicted chocolate C1
SRR19364549	United Kingdom		5	2022	34	2	26	1484	3307	14841	21164	28184	30597	Investigation	MGT7 ST21164:4:2203:1		predicted chocolate C1
SRR19603049	United Kingdom		5	2022	34	2	26	1484	3307	14841	21164	28184	30597	Investigation	MGT7 ST21164:4:2203:1		predicted chocolate C1
SRR19854730	United Kingdom		6	2022	34	2	26	1484	3307	14841	21164	28184	30597	Investigation	MGT7 ST21164:4:2203:1		predicted chocolate C1
SRR22434458	United Kingdom		11	2022	34	2	26	1484	3307	14841	21164	28184	30597	Investigation	MGT7 ST21164:4:2203:1		predicted chocolate C1
SRR22536105	United Kingdom		11	2022	34	2	26	1484	3307	14841	21164	28184	30597	Investigation	MGT7 ST21164:4:2203:1		predicted chocolate C1
SRR22939214	United Kingdom		12	2022	34	2	26	1484	3307	14841	19380	25888	28124	Investigation	MGT7 ST21164:4:2203:1		predicted chocolate C1
SRR17487579	United Kingdom		12	2021	34	2	26	1484	3307	14841	21164	28184	30597	Investigation	MGT8 ST28184:1:2201:1		predicted chocolate C1
SRR17696481	United Kingdom		1	2022	34	2	26	1484	3307	14841	21164	28184	30729	Investigation	MGT8 ST28184:1:2201:1		predicted chocolate C1
SRR17713545	United Kingdom		1	2022	34	2	26	1484	3307	14841	21164	28184	30745	Investigation	MGT8 ST28184:1:2201:1		predicted chocolate C1
SRR17830298	United Kingdom		1	2022	34	2	26	1484	3307	14841	21164	28184	34727	Investigation	MGT8 ST28184:1:2201:1		predicted chocolate C1
SRR17893226	United Kingdom		1	2022	34	2	26	1484	3307	14841	21164	28184	30597	Investigation	MGT8 ST28184:1:2201:1		predicted chocolate C1
SRR17696759	United Kingdom		1	2022	34	2	26	1484	3307	14841	21164	28184	30597	Investigation	MGT8 ST28184:1:2201:1		predicted chocolate C1
SRR17865586	United Kingdom		1	2022	34	2	26	1484	3307	14841	21164	28184	30597	Investigation	MGT8 ST28184:1:2201:1		predicted chocolate C1
SRR17830209	United Kingdom		1	2022	34	2	26	1484	3307	14841	21164	28184	30597	Investigation	MGT8 ST28184:1:2201:1		predicted chocolate C1
SRR17830210	United Kingdom		1	2022	34	2	26	1484	3307	14841	21164	28184	30597	Investigation	MGT8 ST28184:1:2201:1	Chocolate C1 representative	predicted chocolate C1
SRR18008353	United Kingdom		2	2022	34	2	26	1484	3307	14841	21164	28184	30597	Investigation	MGT8 ST28184:1:2201:1		predicted chocolate C1
SRR18157924	United Kingdom		2	2022	34	2	26	1484	3307	14841	21164	28184	30597	Investigation	MGT8 ST28184:1:2201:1		predicted chocolate C1
SRR18215089	United Kingdom		2	2022	34	2	26	1484	3307	14841	21164	28184	30597	Investigation	MGT8 ST28184:1:2201:1		predicted chocolate C1
SRR18115296	United Kingdom		2	2022	34	2	26	1484	3307	14841	21164	28184	30597	Investigation	MGT8 ST28184:1:2201:1		predicted chocolate C1
SRR18090488	United Kingdom		2	2022	34	2	26	1484	3307	14841	21164	28184	30597	Investigation	MGT8 ST28184:1:2201:1		predicted chocolate C1
SRR17988766	United Kingdom		2	2022	34	2	26	1484	3307	14841	21164	28184	30597	Investigation	MGT8 ST28184:1:2201:1		predicted chocolate C1
SRR18115305	United Kingdom		2	2022	34	2	26	1484	3307	14841	21164	28184	30597	Investigation	MGT8 ST28184:1:2201:1		predicted chocolate C1
SRR18008320	United Kingdom		2	2022	34	2	26	1484	3307	14841	21164	28184	30597	Investigation	MGT8 ST28184:1:2201:1		predicted chocolate C1
SRR17988774	United Kingdom		2	2022	34	2	26	1484	3307	14841	21164	28184	30597	Investigation	MGT8 ST28184:1:2201:1		predicted chocolate C1
SRR18215110	United Kingdom		2	2022	34	2	26	1484	3307	14841	21164	28184	30597	Investigation	MGT8 ST28184:1:2201:1		predicted chocolate C1
SRR18260163	United Kingdom		2	2022	34	2	26	1484	3307	14841	21164	28184	30597	Investigation	MGT8 ST28184:1:2201:1		predicted chocolate C1
SRR18021581	United Kingdom		2	2022	34	2	26	1484	3307	14841	21164	28184	30597	Investigation	MGT8 ST28184:1:2201:1		predicted chocolate C1
SRR18021617	United Kingdom		2	2022	34	2	26	1484	3307	14841	21164	28184	30597	Investigation	MGT8 ST28184:1:2201:1	Chocolate C1 representative	predicted chocolate C1
SRR18090498	United Kingdom		2	2022	34	2	26	1484	3307	14841	21164	28184	30597	Investigation	MGT8 ST28184:1:2201:1		predicted chocolate C1
SRR17988769	United Kingdom		2	2022	34	2	26	1484	3307	14841	21164	28184	30597	Investigation	MGT8 ST28184:1:2201:1		predicted chocolate C1
SRR18260173	United Kingdom		3	2022	34	2	26	6324	3307	14841	21164	28633	31086	Investigation	MGT8 ST28184:1:2201:1		predicted chocolate C1
SRR18402675	United Kingdom		3	2022	34	2	26	1484	3307	14841	21164	28184	31233	Investigation	MGT8 ST28184:1:2201:1		predicted chocolate C1
SRR18590219	United Kingdom		3	2022	34	2	26	1484	3307	14841	21712	28885	31376	Investigation	MGT8 ST28184:1:2201:1		predicted chocolate C1
SRR18488386	United Kingdom		3	2022	34	2	26	1484	3307	14841	28022	37168	40438	Investigation	MGT8 ST28184:1:2201:1		predicted chocolate C1
SRR18488394	United Kingdom		3	2022	34	2	26	1484	3307	14841	28023	37169	40439	Investigation	MGT8 ST28184:1:2201:1		predicted chocolate C1
SRR18584371	United Kingdom		3	2022	34	2	26	1484	3307	14841	21164	43720	47836	Investigation	MGT8 ST28184:1:2201:1		predicted chocolate C1
SRR18590179	United Kingdom		3	2022	34	2	26	1484	3307	14841	21164	28184	47839	Investigation	MGT8 ST28184:1:2201:1		predicted chocolate C1
SRR18590200	United Kingdom		3	2022	34	2	26	1484	3307	14841	21164	28184	47843	Investigation	MGT8 ST28184:1:2201:1		predicted chocolate C1
SRR18402719	United Kingdom		3	2022	34	2	26	1484	3307	14841	21164	28184	30597	Investigation	MGT8 ST28184:1:2201:1		predicted chocolate C1
SRR18402708	United Kingdom		3	2022	34	2	26	1484	3307	14841	21164	28184	30597	Investigation	MGT8 ST28184:1:2201:1		predicted chocolate C1
SRR18334035	United Kingdom		3	2022	34	2	26	1484	3307	14841	21164	28184	30597	Investigation	MGT8 ST28184:1:2201:1		predicted chocolate C1
SRR18687475	United Kingdom		3	2022	34	2	26	1484	3307	14841	21164	28184	30597	Investigation	MGT8 ST28184:1:2201:1		predicted chocolate C1
SRR18403808	United Kingdom		3	2022	34	2	26	1484	3307	14841	21164	28184	30597	Investigation	MGT8 ST28184:1:2201:1		predicted chocolate C1
SRR18687547	United Kingdom		3	2022	34	2	26	1484	3307	14841	21164	28184	30597	Investigation	MGT8 ST28184:1:2201:1		predicted chocolate C1
SRR18584363	United Kingdom		3	2022	34	2	26	1484	3307	14841	21164	28184	30597	Investigation	MGT8 ST28184:1:2201:1		predicted chocolate C1
SRR18584357	United Kingdom		3	2022	34	2	26	1484	3307	14841	21164	28184	30597	Investigation	MGT8 ST28184:1:2201:1		predicted chocolate C1
SRR18402736	United Kingdom		3	2022	34	2	26	1484	3307	14841	21164	28184	30597	Investigation	MGT8 ST28184:1:2201:1		predicted chocolate C1
SRR18590211	United Kingdom		3	2022	34	2	26	1484	3307	14841	21164	28184	30597	Investigation	MGT8 ST28184:1:2201:1		predicted chocolate C1
SRR18334065	United Kingdom		3	2022	34	2	26	1484	3307	14841	21164	28184	30597	Investigation	MGT8 ST28184:1:2201:1		predicted chocolate C1
SRR18260174	United Kingdom		3	2022	34	2	26	1484	3307	14841	21164	28184	30597	Investigation	MGT8 ST28184:1:2201:1		predicted chocolate C1
SRR18260159	United Kingdom		3	2022	34	2	26	1484	3307	14841	21164	28184	30597	Investigation	MGT8 ST28184:1:2201:1		predicted chocolate C1
SRR18568120	United Kingdom		3	2022	34	2	26	1484	3307	14841	21164	28184	30597	Investigation	MGT8 ST28184:1:2201:1		predicted chocolate C1
SRR18507563	United Kingdom		3	2022	34	2	26	1484	3307	14841	21164	28184	30597	Investigation	MGT8 ST28184:1:2201:1		predicted chocolate C1
SRR18507537	United Kingdom		3	2022	34	2	26	1484	3307	14841	21164	28184	30597	Investigation	MGT8 ST28184:1:2201:1		predicted chocolate C1
SRR18568122	United Kingdom		3	2022	34	2	26	1484	3307	14841	21164	28184	30597	Investigation	MGT8 ST28184:1:2201:1		predicted chocolate C1
SRR18327143	United Kingdom		3	2022	34	2	26	1484	3307	14841	21164	28184	30597	Investigation	MGT8 ST28184:1:2201:1		predicted chocolate C1
SRR18313031	United Kingdom		3	2022	34	2	26	1484	3307	14841	21164	28184	30597	Investigation	MGT8 ST28184:1:2201:1		predicted chocolate C1
SRR18507553	United Kingdom		3	2022	34	2	26	1484	3307	14841	21164	28184	30597	Investigation	MGT8 ST28184:1:2201:1		predicted chocolate C1
SRR18507541	United Kingdom		3	2022	34	2	26	1484	3307	14841	21164	28184	30597	Investigation	MGT8 ST28184:1:2201:1		predicted chocolate C1
SRR18157925	United Kingdom		2	2022	34	2	26	21	3603	16350	21385	28468	30910	Investigation	MGT9 ST30910:3:2203:1		predicted chocolate C2
SRR17900626	United Kingdom		2	2022	34	2	26	21	3603	16350	21385	28468	30910	Investigation	MGT9 ST30910:3:2203:1		predicted chocolate C2
SRR18114799	United Kingdom		2	2022	34	2	26	21	3603	16350	21385	28468	30910	Investigation	MGT9 ST30910:3:2203:1		predicted chocolate C2
SRR18590198	United Kingdom		3	2022	34	2	26	21	14820	16350	21385	43725	47842	Investigation	MGT9 ST30910:3:2203:1	Chocolate C2 representative	predicted chocolate C2
SRR18327133	United Kingdom		3	2022	34	2	26	21	3603	16350	21385	28468	31140	Investigation	MGT9 ST30910:3:2203:1		predicted chocolate C2
SRR18488397	United Kingdom		3	2022	34	2	26	21	3603	16350	21385	28468	30910	Investigation	MGT9 ST30910:3:2203:1	Chocolate C2 representative	predicted chocolate C2
SRR18313029	United Kingdom		3	2022	34	2	26	21	3603	16350	21385	28468	30910	Investigation	MGT9 ST30910:3:2203:1		predicted chocolate C2
SRR5632779	United Kingdom		3	2017	19	1	299	1263	1982	3080	3766	4451	4731	Investigation	MGT5 ST1982:3:1703:1
SRR5631920	United Kingdom		3	2017	19	1	299	3303	5244	6226	10502	12983	13768	Investigation	MGT5 ST1982:3:1703:1
SRR8648174	United Kingdom		3	2017	19	1	299	1263	1982	6226	7875	9548	10089	Investigation	MGT5 ST1982:3:1703:1
SRR7465091	United Kingdom		3	2017	19	1	299	4180	1982	6226	7875	17951	19304	Investigation	MGT5 ST1982:3:1703:1
SRR5632755	United Kingdom		3	2017	19	1	299	1263	1982	3051	3728	4450	4730	Investigation	MGT5 ST1982:3:1703:1
SRR5633215	United Kingdom		3	2017	19	1	299	1263	1982	3051	3728	4410	4689	Investigation	MGT5 ST1982:3:1703:1
SRR5631544	United Kingdom		3	2017	19	1	299	1263	1982	3051	3728	4410	4689	Investigation	MGT5 ST1982:3:1703:1
SRR6116912	United Kingdom		8	2015	34	2	26	21	20	1252	1550	1815	1926	Investigation	MGT5 ST20:4:1509:1
SRR3322369	United Kingdom		8	2015	34	2	26	21	20	1712	1550	2431	2575	Investigation	MGT5 ST20:4:1509:1
SRR3285364	United Kingdom		8	2015	34	2	26	21	20	1712	1550	2431	2575	Investigation	MGT5 ST20:4:1509:1
SRR6116936	United Kingdom		9	2015	34	2	26	21	20	1252	1564	1831	1944	Investigation	MGT5 ST20:4:1509:1
SRR6117485	United Kingdom		9	2015	34	2	26	21	20	1252	1564	1831	2004	Investigation	MGT5 ST20:4:1509:1
SRR12770253	United Kingdom		10	2019		2	225	4547	7189	11267	14736	19766	21354	Investigation	MGT5 ST7189:2:1910:1
SRR10381238	United Kingdom		10	2019	34	2	225	4547	7189	11267	14736	19766	21354	Investigation	MGT5 ST7189:2:1910:1
SRR10350883	United Kingdom		10	2019	34	2	225	4547	7189	11267	14736	19766	21354	Investigation	MGT5 ST7189:2:1910:1
SRR10403949	United Kingdom		10	2019	34	2	225	4547	7189	11262	32735	43752	47874	Investigation	MGT5 ST7189:2:1910:1
SRR10313723	United Kingdom		10	2019	34	2	225	4547	7189	11262	7248	19755	21341	Investigation	MGT5 ST7189:2:1910:1
SRR10381294	United Kingdom		10	2019	34	2	225	4547	7189	11262	7248	19755	21341	Investigation	MGT5 ST7189:2:1910:1
SRR10326271	United Kingdom		10	2019	34	2	225	4547	7189	11262	7248	19755	21341	Investigation	MGT5 ST7189:2:1910:1
SRR10313655	United Kingdom		10	2019	34	2	225	4547	7189	11262	7248	19755	21341	Investigation	MGT5 ST7189:2:1910:1
SRR10604707	United Kingdom		11	2019	34	2	225	4547	7189	11262	15391	20687	22384	Investigation	MGT5 ST7189:2:1910:1
SRR10542569	United Kingdom		11	2019	34	2	225	4547	7189	11262	7248	19755	21341	Investigation	MGT5 ST7189:2:1910:1
SRR10843964	United Kingdom		12	2019	34	2	225	4547	7189	11262	7248	19755	21341	Investigation	MGT5 ST7189:2:1910:1
SRR11048390	United Kingdom		1	2020	34	2	225	4547	7189	11262	7248	19755	21341	Investigation	MGT5 ST7189:2:1910:1
SRR8568754	United Kingdom		2	2019	34	2	26	396	3527	3496	7047	8500	8967	Investigation	MGT6 ST3496:4:1903:1
SRR8636210	United Kingdom		2	2019	34	2	26	21	3307	3496	7047	9726	10279	Investigation	MGT6 ST3496:4:1903:1
SRR8639007	United Kingdom		2	2019	34	2	26	21	3307	3496	7047	9726	10279	Investigation	MGT6 ST3496:4:1903:1
SRR8754462	United Kingdom		3	2019	34	2	26	354	3307	3496	8937	10882	47300	Investigation	MGT6 ST3496:4:1903:1
SRR8775488	United Kingdom		3	2019	34	2	26	21	3307	3496	8937	10882	11502	Investigation	MGT6 ST3496:4:1903:1
SRR8879042	United Kingdom		3	2019	34	2	26	21	3307	3496	8134	9875	10433	Investigation	MGT6 ST3496:4:1903:1
SRR8861998	United Kingdom		3	2019	34	2	26	21	3307	3496	7047	9726	10279	Investigation	MGT6 ST3496:4:1903:1
SRR8856748	United Kingdom		3	2019	34	2	26	21	3307	3496	7047	9726	10279	Investigation	MGT6 ST3496:4:1903:1
SRR8952499	United Kingdom		4	2019	34	2	26	21	3307	3496	8937	10882	11502	Investigation	MGT6 ST3496:4:1903:1
SRR7527831	United Kingdom		8	2017	34	2	26	4133	17855	4764	39741	53464	58571	Investigation	MGT6 ST4764:2:1708:1
SRR8548919	United Kingdom		8	2017	34	2	26	4133	17855	4764	39741	53903	59113	Investigation	MGT6 ST4764:2:1708:1
SRR7284423	United Kingdom		8	2017	34	2	26	4133	6476	10189	12823	17728	19053	Investigation	MGT6 ST4764:2:1708:1
SRR7349136	United Kingdom		8	2017	34	2	26	4133	17855	4764	12823	53466	58573	Investigation	MGT6 ST4764:2:1708:1
SRR7527812	United Kingdom		8	2017	34	2	26	4133	17855	4764	12823	53466	58573	Investigation	MGT6 ST4764:2:1708:1
SRR7523656	United Kingdom		8	2017	34	2	26	4133	17855	4764	12823	53466	58573	Investigation	MGT6 ST4764:2:1708:1
SRR7516556	United Kingdom		8	2017	34	2	26	4133	17855	4764	12823	53466	59121	Investigation	MGT6 ST4764:2:1708:1
SRR7278107	United Kingdom		8	2017	34	2	26	4133	17855	4764	39741	53903	59170	Investigation	MGT6 ST4764:2:1708:1
SRR7890254	United Kingdom		9	2017	34	2	26	4133	17855	4764	12823	53466	59168	Investigation	MGT6 ST4764:2:1708:1
SRR7298802	United Kingdom		9	2017	34	2	26	4133	17855	4764	12823	53466	58573	Investigation	MGT6 ST4764:2:1708:1
SRR7351413	United Kingdom		9	2017	34	2	26	4133	17855	4764	12823	53466	59121	Investigation	MGT6 ST4764:2:1708:1
SRR7417301	United Kingdom		10	2017	34	2	26	4133	17855	4764	12823	53466	58573	Investigation	MGT6 ST4764:2:1708:1
SRR7184445	United Kingdom		10	2017	34	2	26	4133	17855	29881	39741	53951	59171	Investigation	MGT6 ST4764:2:1708:1
SRR8551679	United Kingdom		8	2017	34	2	26	190	3341	5300	9128	11131	11777	Investigation	MGT6 ST5300:2:1708:1
SRR8548440	United Kingdom		8	2017	34	2	26	190	3341	5300	6760	8131	8570	Investigation	MGT6 ST5300:2:1708:1
SRR8548885	United Kingdom		8	2017	34	2	26	190	3341	5300	6760	8131	8570	Investigation	MGT6 ST5300:2:1708:1
SRR7911388	United Kingdom		8	2017	34	2	26	190	3341	5300	6760	8131	20817	Investigation	MGT6 ST5300:2:1708:1
SRR7439469	United Kingdom		8	2017	34	2	26	190	7057	5300	6760	19407	20963	Investigation	MGT6 ST5300:2:1708:1
SRR7457145	United Kingdom		8	2017	34	2	26	190	3341	5300	9128	11131	18919	Investigation	MGT6 ST5300:2:1708:1
SRR7523667	United Kingdom		8	2017	34	2	26	190	3341	5300	9128	11131	18919	Investigation	MGT6 ST5300:2:1708:1
SRR7444050	United Kingdom		8	2017	34	2	26	190	3341	5300	6760	8131	19455	Investigation	MGT6 ST5300:2:1708:1
SRR8543142	United Kingdom		9	2017	34	2	26	190	3341	5300	6760	8131	8570	Investigation	MGT6 ST5300:2:1708:1
SRR7297894	United Kingdom		9	2017	34	2	26	190	3341	10374	6760	18071	19452	Investigation	MGT6 ST5300:2:1708:1
SRR7297932	United Kingdom		9	2017	34	2	26	190	3341	5300	6760	8131	19455	Investigation	MGT6 ST5300:2:1708:1
SRR8528791	United Kingdom		10	2017	34	2	26	190	3341	5300	6760	8131	8570	Investigation	MGT6 ST5300:2:1708:1
SRR7187983	United Kingdom		9	2017	19	9	188	2245	3526	5541	13841	18507	19959	Investigation	MGT6 ST5541:1:1709:1
SRR7416091	United Kingdom		9	2017	19	9	188	2245	3526	5541	12993	17338	18605	Investigation	MGT6 ST5541:1:1709:1
SRR7140658	United Kingdom		9	2017	19	9	188	2245	3526	5541	12641	16846	17996	Investigation	MGT6 ST5541:1:1709:1
SRR7450986	United Kingdom		9	2017	19	9	188	2245	3526	5541	12641	16846	17996	Investigation	MGT6 ST5541:1:1709:1
SRR7414470	United Kingdom		9	2017	19	9	188	2245	3526	5541	12641	16846	17996	Investigation	MGT6 ST5541:1:1709:1
SRR7215963	United Kingdom		9	2017	19	9	188	2245	3526	5541	12641	16846	17996	Investigation	MGT6 ST5541:1:1709:1
SRR7873993	United Kingdom		10	2017	19	9	188	2245	3526	5541	12641	16846	17996	Investigation	MGT6 ST5541:1:1709:1
SRR7444241	United Kingdom		5	2017	19	9	188	4181	501	5961	13432	17952	19305	Investigation	MGT6 ST5961:3:1705:1
SRR7458778	United Kingdom		5	2017	19	9	188	4181	501	5961	13432	17952	19305	Investigation	MGT6 ST5961:3:1705:1
SRR8638893	United Kingdom		5	2017	19	9	188	292	501	5961	8816	10730	11337	Investigation	MGT6 ST5961:3:1705:1
SRR7402070	United Kingdom		5	2017	19	9	188	292	501	5961	12915	17229	18473	Investigation	MGT6 ST5961:3:1705:1
SRR7297907	United Kingdom		5	2017	19	9	188	292	501	5961	8816	10730	18260	Investigation	MGT6 ST5961:3:1705:1
SRR7237477	United Kingdom		5	2017	19	9	188	292	501	5961	8816	10730	18260	Investigation	MGT6 ST5961:3:1705:1
SRR7457904	United Kingdom		6	2017	19	9	188	292	501	5961	8816	10730	20343	Investigation	MGT6 ST5961:3:1705:1
SRR7538896	United Kingdom		6	2017	19	9	188	292	501	5961	8816	10730	18260	Investigation	MGT6 ST5961:3:1705:1
SRR1970314	United Kingdom		3	2015	34	2	18	21	568	820	6077	7239	7688	Investigation	MGT6 ST820:4:1504:1
SRR1968549	United Kingdom		3	2015	34	2	18	21	568	820	2285	7030	7453	Investigation	MGT6 ST820:4:1504:1
SRR3286664	United Kingdom		4	2015	34	2	18	21	568	820	2139	2494	2643	Investigation	MGT6 ST820:4:1504:1
SRR3323043	United Kingdom		4	2015	34	2	18	21	568	820	2135	2751	2926	Investigation	MGT6 ST820:4:1504:1
SRR3286631	United Kingdom		4	2015	34	2	18	21	568	820	2135	2488	2636	Investigation	MGT6 ST820:4:1504:1
SRR3286925	United Kingdom		6	2015	34	2	18	21	568	820	2139	2494	2683	Investigation	MGT6 ST820:4:1504:1
SRR5565039	United Kingdom		6	2015	34	2	18	21	568	820	2139	2494	4497	Investigation	MGT6 ST820:4:1504:1
SRR5572362	United Kingdom		9	2015	34	2	18	21	568	820	2139	2494	2683	Investigation	MGT6 ST820:4:1504:1
SRR3322273	United Kingdom		9	2015	34	2	18	21	568	820	2285	2667	2830	Investigation	MGT6 ST820:4:1504:1
SRR3323008	United Kingdom		10	2015	34	2	18	21	568	820	1188	1436	1527	Investigation	MGT6 ST820:4:1504:1
SRR3284725	United Kingdom		10	2015	34	2	18	21	568	820	1188	2382	2524	Investigation	MGT6 ST820:4:1504:1
SRR3322122	United Kingdom		11	2015	34	2	18	21	568	820	1030	1408	1494	Investigation	MGT6 ST820:4:1504:1
SRR3322653	United Kingdom		11	2015	34	2	18	21	568	820	2316	2705	2872	Investigation	MGT6 ST820:4:1504:1
SRR3285432	United Kingdom		11	2015	34	2	18	21	568	820	1030	2454	2600	Investigation	MGT6 ST820:4:1504:1
SRR5194024	United Kingdom		11	2015	34	2	18	21	568	820	1030	2454	4002	Investigation	MGT6 ST820:4:1504:1
SRR3284780	United Kingdom		12	2015	34	2	18	21	568	1691	1030	2396	2540	Investigation	MGT6 ST820:4:1504:1
SRR6114101	United Kingdom		12	2015	34	2	18	21	568	820	1047	1231	1308	Investigation	MGT6 ST820:4:1504:1
SRR3285454	United Kingdom		12	2015	34	2	18	21	568	820	1047	1231	1308	Investigation	MGT6 ST820:4:1504:1
SRR3284819	United Kingdom		12	2015	34	2	18	21	568	1691	1030	2396	2540	Investigation	MGT6 ST820:4:1504:1
SRR5565026	United Kingdom		12	2015	34	2	18	21	568	820	1030	1408	1494	Investigation	MGT6 ST820:4:1504:1
SRR5572408	United Kingdom		12	2015	34	2	18	21	568	820	1030	1408	4510	Investigation	MGT6 ST820:4:1504:1
SRR5572426	United Kingdom		12	2015	34	2	18	21	568	820	1188	1436	1527	Investigation	MGT6 ST820:4:1504:1
SRR3322022	United Kingdom		12	2015	34	2	18	21	568	820	1188	1386	1468	Investigation	MGT6 ST820:4:1504:1
SRR3323047	United Kingdom		12	2015	34	2	18	21	568	1935	2351	2754	2929	Investigation	MGT6 ST820:4:1504:1
SRR6074573	United Kingdom		8	2015	34	2	134	353	595	979	1222	1423	1510	Investigation	MGT6 ST979:3:1509:1
SRR6074658	United Kingdom		9	2015	34	2	134	353	595	979	1070	1483	1574	Investigation	MGT6 ST979:3:1509:1
SRR6062306	United Kingdom		9	2015	34	2	134	353	595	850	1070	1256	1333	Investigation	MGT6 ST979:3:1509:1
SRR6114081	United Kingdom		9	2015	34	2	134	353	595	979	1070	1751	1860	Investigation	MGT6 ST979:3:1509:1
SRR6111082	United Kingdom		9	2015	34	2	134	353	595	979	1222	1423	1510	Investigation	MGT6 ST979:3:1509:1
SRR6116897	United Kingdom		9	2015	34	2	134	353	595	979	1222	1423	1510	Investigation	MGT6 ST979:3:1509:1
SRR7506742	United Kingdom		8	2016	34	2	1369	345	3422	10035	1056	17441	18722	Investigation	MGT7 ST1056:2:1609:1
SRR7506876	United Kingdom		8	2016	34	2	1369	345	6377	840	1056	17442	18723	Investigation	MGT7 ST1056:2:1609:1
SRR8674641	United Kingdom		8	2016	34	2	1369	345	3422	840	1056	9949	11540	Investigation	MGT7 ST1056:2:1609:1
SRR7879457	United Kingdom		9	2016	34	2	1369	345	3422	840	1056	18997	20510	Investigation	MGT7 ST1056:2:1609:1
SRR7349342	United Kingdom		9	2016	34	2	1369	345	3422	840	1056	9949	19418	Investigation	MGT7 ST1056:2:1609:1
SRR7417349	United Kingdom		9	2016	34	2	1369	345	3422	840	1056	9949	19418	Investigation	MGT7 ST1056:2:1609:1
SRR8661185	United Kingdom		9	2016	34	2	1369	345	3422	840	1056	9949	10510	Investigation	MGT7 ST1056:2:1609:1
SRR8661134	United Kingdom		9	2016	34	2	1369	345	3422	6163	1056	9461	9997	Investigation	MGT7 ST1056:2:1609:1
SRR7187988	United Kingdom		10	2016	34	2	1369	345	3422	840	1056	9949	19418	Investigation	MGT7 ST1056:2:1609:1
SRR8524579	United Kingdom		11	2017	34	2	228	345	3422	840	1056	11560	12241	Investigation	MGT7 ST1056:2:1609:1
SRR1966180	United Kingdom		3	2015	34	2	1468	3678	5775	8196	1072	15599	16658	Investigation	MGT7 ST1072:4:1503:1
SRR1966852	United Kingdom		3	2015	34	2	18	3671	5216	820	1072	45567	49945	Investigation	MGT7 ST1072:4:1503:1
SRR5572372	United Kingdom		3	2015	34	2	18	21	5216	820	1072	53505	58621	Investigation	MGT7 ST1072:4:1503:1
SRR5572395	United Kingdom		3	2015	34	2	18	21	5216	820	1072	53505	58621	Investigation	MGT7 ST1072:4:1503:1
SRR5565027	United Kingdom		3	2015	34	2	18	21	5216	820	1072	53505	58621	Investigation	MGT7 ST1072:4:1503:1
SRR5572412	United Kingdom		3	2015	34	2	18	21	5216	820	1072	53505	58621	Investigation	MGT7 ST1072:4:1503:1
SRR5572378	United Kingdom		3	2015	34	2	18	21	5216	820	1072	53505	59206	Investigation	MGT7 ST1072:4:1503:1
SRR5572423	United Kingdom		3	2015	34	2	18	21	5216	820	1072	54022	59270	Investigation	MGT7 ST1072:4:1503:1
SRR5572360	United Kingdom		3	2015	34	2	18	21	5216	820	3584	15040	15997	Investigation	MGT7 ST1072:4:1503:1
SRR1968704	United Kingdom		3	2015	34	2	18	3659	5216	9074	11732	15536	16591	Investigation	MGT7 ST1072:4:1503:1
SRR1966149	United Kingdom		3	2015	None	2	1924	21	5776	8196	11764	15600	16659	Investigation	MGT7 ST1072:4:1503:1
SRR5564922	United Kingdom		4	2015	34	2	18	21	5216	820	2135	15032	15987	Investigation	MGT7 ST1072:4:1503:1
SRR3286580	United Kingdom		4	2015	34	2	18	21	5216	820	39742	53467	58574	Investigation	MGT7 ST1072:4:1503:1
SRR5572476	United Kingdom		5	2015	34	2	18	21	17932	820	1072	53833	59032	Investigation	MGT7 ST1072:4:1503:1
SRR5572390	United Kingdom		6	2015	34	2	18	21	5216	820	2139	13023	15988	Investigation	MGT7 ST1072:4:1503:1
SRR5572427	United Kingdom		6	2015	34	2	18	21	5216	2931	1072	53931	59148	Investigation	MGT7 ST1072:4:1503:1
SRR5193416	United Kingdom		6	2015	34	2	18	21	5216	820	1072	53505	59203	Investigation	MGT7 ST1072:4:1503:1
SRR5565024	United Kingdom		6	2015	34	2	18	21	5216	820	2139	13023	15988	Investigation	MGT7 ST1072:4:1503:1
SRR5565036	United Kingdom		6	2015	34	2	18	21	5216	820	3581	15035	15992	Investigation	MGT7 ST1072:4:1503:1
SRR5564915	United Kingdom		6	2015	34	2	18	21	5216	2928	2139	15030	15985	Investigation	MGT7 ST1072:4:1503:1
SRR5572387	United Kingdom		7	2015	34	2	18	21	5216	820	3587	15303	16325	Investigation	MGT7 ST1072:4:1503:1
SRR5572416	United Kingdom		8	2015	34	2	18	21	5216	1693	1072	53832	59031	Investigation	MGT7 ST1072:4:1503:1
SRR5572406	United Kingdom		9	2015	34	2	18	21	5216	820	2139	13023	16328	Investigation	MGT7 ST1072:4:1503:1
SRR5572415	United Kingdom		9	2015	34	2	18	21	5216	820	1030	15080	16047	Investigation	MGT7 ST1072:4:1503:1
SRR5572384	United Kingdom		9	2015	34	2	18	21	5216	820	3586	15079	16045	Investigation	MGT7 ST1072:4:1503:1
SRR5572393	United Kingdom		9	2015	34	2	18	21	5216	820	1072	53505	59030	Investigation	MGT7 ST1072:4:1503:1
SRR5564899	United Kingdom		9	2015	34	2	18	21	5216	2927	1072	53877	59085	Investigation	MGT7 ST1072:4:1503:1
SRR5565029	United Kingdom		9	2015	34	2	680	21	5216	820	2285	15033	15990	Investigation	MGT7 ST1072:4:1503:1
SRR5572402	United Kingdom		10	2015	34	2	18	21	5216	820	1188	15031	16327	Investigation	MGT7 ST1072:4:1503:1
SRR5565034	United Kingdom		10	2015	34	2	18	21	5216	820	1188	15031	15986	Investigation	MGT7 ST1072:4:1503:1
SRR5572383	United Kingdom		10	2015	34	2	18	21	5216	820	1030	15038	15995	Investigation	MGT7 ST1072:4:1503:1
SRR5572375	United Kingdom		10	2015	34	2	18	21	5216	820	1072	53505	58621	Investigation	MGT7 ST1072:4:1503:1
SRR5565038	United Kingdom		10	2015	34	2	18	21	5216	820	1072	53534	58659	Investigation	MGT7 ST1072:4:1503:1
SRR5564916	United Kingdom		10	2015	34	2	18	21	5216	820	1188	15031	15986	Investigation	MGT7 ST1072:4:1503:1
SRR5572355	United Kingdom		11	2015	34	2	18	21	5216	820	1030	15038	15995	Investigation	MGT7 ST1072:4:1503:1
SRR5572409	United Kingdom		11	2015	34	2	18	21	5216	820	1030	15038	15995	Investigation	MGT7 ST1072:4:1503:1
SRR5572351	United Kingdom		11	2015	34	2	18	21	5216	820	1030	15038	15995	Investigation	MGT7 ST1072:4:1503:1
SRR5572388	United Kingdom		11	2015	34	2	18	21	5216	820	1030	15038	15995	Investigation	MGT7 ST1072:4:1503:1
SRR5564921	United Kingdom		11	2015	34	2	18	21	5216	820	1072	53505	58621	Investigation	MGT7 ST1072:4:1503:1
SRR5572376	United Kingdom		11	2015	34	2	18	21	5216	820	1072	53505	58621	Investigation	MGT7 ST1072:4:1503:1
SRR5572358	United Kingdom		11	2015	34	2	18	21	5216	820	1072	53505	58621	Investigation	MGT7 ST1072:4:1503:1
SRR5572382	United Kingdom		11	2015	34	2	18	21	5216	820	1072	53505	58621	Investigation	MGT7 ST1072:4:1503:1
SRR5572356	United Kingdom		11	2015	34	2	18	21	17945	820	1072	53930	59147	Investigation	MGT7 ST1072:4:1503:1
SRR5572371	United Kingdom		11	2015	34	2	18	21	17945	820	1072	53930	59147	Investigation	MGT7 ST1072:4:1503:1
SRR5564918	United Kingdom		11	2015	34	2	18	21	5216	820	1030	13020	13807	Investigation	MGT7 ST1072:4:1503:1
SRR5572386	United Kingdom		12	2015	34	2	18	21	5216	820	1030	15038	15995	Investigation	MGT7 ST1072:4:1503:1
SRR5572377	United Kingdom		12	2015	34	2	18	21	5216	820	1030	15038	16137	Investigation	MGT7 ST1072:4:1503:1
SRR5572418	United Kingdom		12	2015	34	2	18	21	5216	820	1030	15038	16137	Investigation	MGT7 ST1072:4:1503:1
SRR5572419	United Kingdom		12	2015	34	2	18	21	5216	1691	1030	15029	15983	Investigation	MGT7 ST1072:4:1503:1
SRR5572417	United Kingdom		12	2015	34	2	18	21	5216	1691	1030	15029	15983	Investigation	MGT7 ST1072:4:1503:1
SRR5572392	United Kingdom		12	2015	34	2	18	21	5216	1691	1030	15029	15983	Investigation	MGT7 ST1072:4:1503:1
SRR5572425	United Kingdom		12	2015	34	2	18	21	5216	820	3579	13021	15999	Investigation	MGT7 ST1072:4:1503:1
SRR5572422	United Kingdom		12	2015	34	2	18	21	5216	820	3579	13021	15999	Investigation	MGT7 ST1072:4:1503:1
SRR5565040	United Kingdom		12	2015	34	2	18	21	5216	820	1047	15077	16042	Investigation	MGT7 ST1072:4:1503:1
SRR5572405	United Kingdom		12	2015	34	2	18	21	5216	820	1072	53505	58621	Investigation	MGT7 ST1072:4:1503:1
SRR5564908	United Kingdom		12	2015	34	2	18	21	5216	820	1072	53505	58621	Investigation	MGT7 ST1072:4:1503:1
SRR5565030	United Kingdom		12	2015	34	2	18	21	5216	820	1072	53505	58621	Investigation	MGT7 ST1072:4:1503:1
SRR5572381	United Kingdom		12	2015	34	2	18	21	5216	820	1072	53505	58621	Investigation	MGT7 ST1072:4:1503:1
SRR5564902	United Kingdom		12	2015	34	2	18	21	5216	820	1072	53505	58621	Investigation	MGT7 ST1072:4:1503:1
SRR5572398	United Kingdom		12	2015	34	2	18	21	5216	820	1072	53505	58621	Investigation	MGT7 ST1072:4:1503:1
SRR5572396	United Kingdom		12	2015	34	2	18	21	5216	820	1072	53506	58622	Investigation	MGT7 ST1072:4:1503:1
SRR5572421	United Kingdom		12	2015	34	2	18	21	5216	820	10524	13653	15989	Investigation	MGT7 ST1072:4:1503:1
SRR5572420	United Kingdom		12	2015	34	2	18	21	5216	820	10524	13653	15989	Investigation	MGT7 ST1072:4:1503:1
SRR5565025	United Kingdom		12	2015	34	2	18	21	5216	820	10524	13653	15989	Investigation	MGT7 ST1072:4:1503:1
SRR5572391	United Kingdom		12	2015	34	2	18	21	5216	820	10524	13653	15989	Investigation	MGT7 ST1072:4:1503:1
SRR5565031	United Kingdom		12	2015	34	2	18	21	5216	820	1030	15034	15991	Investigation	MGT7 ST1072:4:1503:1
SRR5564919	United Kingdom		12	2015	None	2	18	21	5216	8196	10524	13019	13806	Investigation	MGT7 ST1072:4:1503:1
SRR5572374	United Kingdom		1	2016	34	2	18	21	5216	820	1188	13022	15980	Investigation	MGT7 ST1072:4:1503:1
SRR3284778	United Kingdom		1	2016	34	2	18	21	5216	820	1188	13022	15980	Investigation	MGT7 ST1072:4:1503:1
SRR5564903	United Kingdom		1	2016	34	2	18	21	5216	820	1188	13022	15980	Investigation	MGT7 ST1072:4:1503:1
SRR5565033	United Kingdom		1	2016	34	2	18	21	5216	820	1188	13022	15980	Investigation	MGT7 ST1072:4:1503:1
SRR5572389	United Kingdom		1	2016	34	2	18	21	5216	820	1188	13022	15980	Investigation	MGT7 ST1072:4:1503:1
SRR5572385	United Kingdom		1	2016	34	2	18	21	5216	820	1188	13022	15980	Investigation	MGT7 ST1072:4:1503:1
SRR5572380	United Kingdom		1	2016	34	2	18	21	5216	820	1188	13022	15980	Investigation	MGT7 ST1072:4:1503:1
SRR5572394	United Kingdom		1	2016	34	2	18	21	5216	820	1188	13022	15980	Investigation	MGT7 ST1072:4:1503:1
SRR5572368	United Kingdom		1	2016	34	2	18	21	5216	820	1188	13022	15980	Investigation	MGT7 ST1072:4:1503:1
SRR5572363	United Kingdom		1	2016	34	2	18	21	5216	820	11520	13022	15980	Investigation	MGT7 ST1072:4:1503:1
SRR5572401	United Kingdom		1	2016	34	2	18	21	5216	820	1188	13022	15980	Investigation	MGT7 ST1072:4:1503:1
SRR5572354	United Kingdom		1	2016	34	2	18	21	5216	820	1188	13022	15980	Investigation	MGT7 ST1072:4:1503:1
SRR5565023	United Kingdom		1	2016	34	2	18	21	5216	820	1188	13022	15980	Investigation	MGT7 ST1072:4:1503:1
SRR5564897	United Kingdom		1	2016	34	2	18	21	5216	820	1188	13022	15980	Investigation	MGT7 ST1072:4:1503:1
SRR5564900	United Kingdom		1	2016	34	2	18	21	5216	820	1188	13022	15980	Investigation	MGT7 ST1072:4:1503:1
SRR5564920	United Kingdom		1	2016	34	2	18	21	5216	820	1188	13022	15980	Investigation	MGT7 ST1072:4:1503:1
SRR5564913	United Kingdom		1	2016	34	2	18	21	5216	820	1188	13022	15980	Investigation	MGT7 ST1072:4:1503:1
SRR5572397	United Kingdom		1	2016	34	2	18	21	5216	820	1188	13022	15980	Investigation	MGT7 ST1072:4:1503:1
SRR5564906	United Kingdom		1	2016	34	2	18	21	5216	820	1188	13022	15980	Investigation	MGT7 ST1072:4:1503:1
SRR5565032	United Kingdom		1	2016	34	2	18	21	5216	820	1188	13022	15980	Investigation	MGT7 ST1072:4:1503:1
SRR5572424	United Kingdom		1	2016	34	2	18	21	5216	820	1188	13022	15980	Investigation	MGT7 ST1072:4:1503:1
SRR5565028	United Kingdom		1	2016	34	2	18	21	5216	820	1188	13022	15980	Investigation	MGT7 ST1072:4:1503:1
SRR5572361	United Kingdom		1	2016	34	2	18	21	5216	820	1188	13022	15980	Investigation	MGT7 ST1072:4:1503:1
SRR5572411	United Kingdom		1	2016	34	2	18	21	5216	820	1188	13022	15980	Investigation	MGT7 ST1072:4:1503:1
SRR5572410	United Kingdom		1	2016	34	2	18	21	5216	820	1030	15038	15995	Investigation	MGT7 ST1072:4:1503:1
SRR5572370	United Kingdom		1	2016	34	2	18	21	5216	820	3579	13021	15999	Investigation	MGT7 ST1072:4:1503:1
SRR5572364	United Kingdom		1	2016	34	2	18	21	5216	820	2139	13023	15988	Investigation	MGT7 ST1072:4:1503:1
SRR5572428	United Kingdom		1	2016	34	2	18	21	5216	820	2139	13023	15988	Investigation	MGT7 ST1072:4:1503:1
SRR5572369	United Kingdom		1	2016	34	2	18	21	5216	820	3579	13021	15999	Investigation	MGT7 ST1072:4:1503:1
SRR5572400	United Kingdom		1	2016	34	2	18	21	5216	820	1030	15038	15995	Investigation	MGT7 ST1072:4:1503:1
SRR5572365	United Kingdom		1	2016	34	2	18	21	5216	820	1030	15038	15995	Investigation	MGT7 ST1072:4:1503:1
SRR5564911	United Kingdom		1	2016	34	2	18	21	5216	820	1030	12871	15984	Investigation	MGT7 ST1072:4:1503:1
SRR5572373	United Kingdom		1	2016	34	2	18	21	5216	820	1030	15038	16194	Investigation	MGT7 ST1072:4:1503:1
SRR5572357	United Kingdom		1	2016	34	2	18	21	5216	820	1072	53504	58620	Investigation	MGT7 ST1072:4:1503:1
SRR5572367	United Kingdom		1	2016	34	2	18	21	5216	820	1072	53504	58620	Investigation	MGT7 ST1072:4:1503:1
SRR5572359	United Kingdom		1	2016	34	2	18	21	5216	820	1188	13022	16044	Investigation	MGT7 ST1072:4:1503:1
SRR5564905	United Kingdom		1	2016	34	2	18	21	5216	820	1188	13022	13809	Investigation	MGT7 ST1072:4:1503:1
SRR5564901	United Kingdom		1	2016	34	2	18	21	5216	820	1188	13022	13809	Investigation	MGT7 ST1072:4:1503:1
SRR5572366	United Kingdom		1	2016	34	2	18	21	5216	820	1188	15041	15998	Investigation	MGT7 ST1072:4:1503:1
SRR5564904	United Kingdom		1	2016	34	2	18	21	5216	820	2139	13023	13810	Investigation	MGT7 ST1072:4:1503:1
SRR5564854	United Kingdom		1	2016	34	2	18	21	5216	820	1047	13025	13812	Investigation	MGT7 ST1072:4:1503:1
SRR5564910	United Kingdom		1	2016	34	2	18	21	5216	1691	1030	15029	15983	Investigation	MGT7 ST1072:4:1503:1
SRR5564907	United Kingdom		1	2016	34	2	18	21	5216	820	1030	15158	16136	Investigation	MGT7 ST1072:4:1503:1
SRR5564898	United Kingdom		1	2016	34	2	18	21	5216	820	1030	13024	13811	Investigation	MGT7 ST1072:4:1503:1
SRR5564917	United Kingdom		1	2016	34	2	18	21	5216	820	3579	13021	13808	Investigation	MGT7 ST1072:4:1503:1
SRR5564912	United Kingdom		1	2016	34	2	18	21	5216	820	3579	13021	13808	Investigation	MGT7 ST1072:4:1503:1
SRR5564914	United Kingdom		1	2016	34	2	18	21	5216	820	1188	13022	13809	Investigation	MGT7 ST1072:4:1503:1
SRR5572353	United Kingdom		1	2016	34	2	18	21	568	820	1188	4236	4500	Investigation	MGT7 ST1072:4:1503:1
SRR5572404	United Kingdom		1	2016	34	2	18	21	568	820	1188	1386	1468	Investigation	MGT7 ST1072:4:1503:1
SRR3285414	United Kingdom		1	2016	34	2	18	21	568	820	1188	1386	1468	Investigation	MGT7 ST1072:4:1503:1
SRR6074499	United Kingdom		1	2016	34	2	18	21	568	820	1188	1386	1468	Investigation	MGT7 ST1072:4:1503:1
SRR5565041	United Kingdom		1	2016	34	2	18	21	568	820	1188	1386	1468	Investigation	MGT7 ST1072:4:1503:1
SRR5572379	United Kingdom		1	2016	34	2	18	21	568	820	1188	1386	1468	Investigation	MGT7 ST1072:4:1503:1
SRR5565035	United Kingdom		2	2016	34	2	18	21	5216	820	1030	15038	16041	Investigation	MGT7 ST1072:4:1503:1
SRR5572407	United Kingdom		2	2016	34	2	18	21	5216	820	39742	53507	58623	Investigation	MGT7 ST1072:4:1503:1
SRR6074593	United Kingdom		2	2016	34	2	18	21	5216	820	10524	13653	14479	Investigation	MGT7 ST1072:4:1503:1
SRR6114067	United Kingdom		2	2016	34	2	18	21	568	820	1188	1436	1527	Investigation	MGT7 ST1072:4:1503:1
SRR6111112	United Kingdom		2	2016	34	2	18	21	568	820	1188	1436	1527	Investigation	MGT7 ST1072:4:1503:1
SRR6114077	United Kingdom		2	2016	34	2	18	21	568	820	1188	1436	1527	Investigation	MGT7 ST1072:4:1503:1
SRR6110972	United Kingdom		3	2016	34	2	18	21	5216	820	1030	12871	13650	Investigation	MGT7 ST1072:4:1503:1
SRR6074599	United Kingdom		3	2016	34	2	18	21	5216	820	1030	12871	13650	Investigation	MGT7 ST1072:4:1503:1
SRR6062359	United Kingdom		3	2016	34	2	18	21	5216	820	1030	12871	13650	Investigation	MGT7 ST1072:4:1503:1
SRR6111207	United Kingdom		3	2016	34	2	18	21	568	820	1030	1214	1291	Investigation	MGT7 ST1072:4:1503:1
SRR6116980	United Kingdom		3	2016	34	2	18	21	568	820	1030	1214	1291	Investigation	MGT7 ST1072:4:1503:1
SRR6074712	United Kingdom		3	2016	34	2	18	21	568	820	1030	1214	1291	Investigation	MGT7 ST1072:4:1503:1
SRR6062254	United Kingdom		3	2016	34	2	18	21	568	820	1030	1214	1291	Investigation	MGT7 ST1072:4:1503:1
SRR6111230	United Kingdom		3	2016	34	2	18	21	568	820	1030	1214	1291	Investigation	MGT7 ST1072:4:1503:1
SRR6074564	United Kingdom		3	2016	34	2	18	21	568	820	1030	1214	1291	Investigation	MGT7 ST1072:4:1503:1
SRR6062288	United Kingdom		3	2016	34	2	18	21	568	820	1030	1214	1291	Investigation	MGT7 ST1072:4:1503:1
SRR6111253	United Kingdom		3	2016	34	2	18	21	568	820	1030	1214	1291	Investigation	MGT7 ST1072:4:1503:1
SRR6074562	United Kingdom		3	2016	34	2	18	21	568	820	1030	1214	1291	Investigation	MGT7 ST1072:4:1503:1
SRR6074582	United Kingdom		3	2016	34	2	18	21	568	820	1030	1214	1291	Investigation	MGT7 ST1072:4:1503:1
SRR6111050	United Kingdom		3	2016	34	2	18	21	568	820	1030	1214	1291	Investigation	MGT7 ST1072:4:1503:1
SRR6111081	United Kingdom		3	2016	34	2	18	21	568	820	1030	1245	1322	Investigation	MGT7 ST1072:4:1503:1
SRR6116907	United Kingdom		3	2016	34	2	18	21	568	820	1030	1245	1922	Investigation	MGT7 ST1072:4:1503:1
SRR6074577	United Kingdom		3	2016	34	2	18	21	568	820	1030	1408	1514	Investigation	MGT7 ST1072:4:1503:1
SRR6074650	United Kingdom		3	2016	34	2	18	21	568	820	1030	1245	1322	Investigation	MGT7 ST1072:4:1503:1
SRR6116967	United Kingdom		3	2016	34	2	18	21	568	820	1030	1408	1494	Investigation	MGT7 ST1072:4:1503:1
SRR6074546	United Kingdom		3	2016	34	2	18	21	568	820	1030	1408	1494	Investigation	MGT7 ST1072:4:1503:1
SRR6116805	United Kingdom		3	2016	34	2	18	21	568	820	1030	1408	1494	Investigation	MGT7 ST1072:4:1503:1
SRR6111049	United Kingdom		3	2016	34	2	18	21	568	820	1030	1245	1701	Investigation	MGT7 ST1072:4:1503:1
SRR6111022	United Kingdom		3	2016	34	2	18	21	568	820	1030	1408	1494	Investigation	MGT7 ST1072:4:1503:1
SRR6111028	United Kingdom		3	2016	34	2	18	21	568	820	1363	1588	1686	Investigation	MGT7 ST1072:4:1503:1
SRR6062273	United Kingdom		3	2016	34	2	18	21	568	820	1047	1231	1308	Investigation	MGT7 ST1072:4:1503:1
SRR6062293	United Kingdom		3	2016	34	2	18	21	568	820	1030	1245	1322	Investigation	MGT7 ST1072:4:1503:1
SRR6111044	United Kingdom		9	2015	34	2	254	354	640	908	1073	1599	1697	Investigation	MGT7 ST1073:1:1510:1
SRR6062408	United Kingdom		9	2015	34	2	254	354	640	908	1073	1340	1418	Investigation	MGT7 ST1073:1:1510:1
SRR6111306	United Kingdom		10	2015	34	2	254	354	640	908	1073	1599	1697	Investigation	MGT7 ST1073:1:1510:1
SRR3322354	United Kingdom		10	2015	34	2	254	354	640	908	1073	1599	1697	Investigation	MGT7 ST1073:1:1510:1
SRR3323007	United Kingdom		10	2015	34	2	254	354	640	908	1073	2741	2913	Investigation	MGT7 ST1073:1:1510:1
SRR6117787	United Kingdom		4	2016	34	2	26	21	636	910	1141	1956	2080	Investigation	MGT7 ST1141:3:1604:1
SRR6074649	United Kingdom		4	2016	34	2	26	21	636	910	1141	1477	1568	Investigation	MGT7 ST1141:3:1604:1
SRR6117809	United Kingdom		4	2016	34	2	354	21	636	910	1141	1969	2094	Investigation	MGT7 ST1141:3:1604:1
SRR6117819	United Kingdom		4	2016	34	2	26	21	636	910	1141	1976	2101	Investigation	MGT7 ST1141:3:1604:1
SRR6074529	United Kingdom		4	2016	34	2	26	21	636	910	1141	1332	1480	Investigation	MGT7 ST1141:3:1604:1
SRR6074555	United Kingdom		4	2016	34	2	26	21	636	910	1141	1332	1410	Investigation	MGT7 ST1141:3:1604:1
SRR6062398	United Kingdom		4	2016	34	2	26	21	636	910	1141	1332	1410	Investigation	MGT7 ST1141:3:1604:1
SRR6117779	United Kingdom		4	2016	34	2	26	21	636	910	1141	1332	2074	Investigation	MGT7 ST1141:3:1604:1
SRR6117838	United Kingdom		4	2016	34	2	26	21	636	910	1141	1332	2074	Investigation	MGT7 ST1141:3:1604:1
SRR6117789	United Kingdom		4	2016	34	2	26	21	636	910	1141	1332	2074	Investigation	MGT7 ST1141:3:1604:1
SRR6117853	United Kingdom		5	2016	34	2	26	21	636	910	1698	2000	2127	Investigation	MGT7 ST1141:3:1604:1
SRR6117839	United Kingdom		5	2016	34	2	26	21	636	910	1141	1332	2074	Investigation	MGT7 ST1141:3:1604:1
SRR7474379	United Kingdom		8	2017	19	2	11	27	115	4042	12862	17160	19530	Investigation	MGT7 ST12862:3:1709:1
SRR7187248	United Kingdom		8	2017	19	2	11	27	115	4042	12862	17160	19955	Investigation	MGT7 ST12862:3:1709:1
SRR7251511	United Kingdom		8	2017	19	2	11	27	115	4042	12862	17160	18389	Investigation	MGT7 ST12862:3:1709:1
SRR7516519	United Kingdom		9	2017	19	2	11	27	115	4042	12862	17414	18691	Investigation	MGT7 ST12862:3:1709:1
SRR7274882	United Kingdom		9	2017	19	2	11	27	115	4042	12862	18205	19615	Investigation	MGT7 ST12862:3:1709:1
SRR7416372	United Kingdom		9	2017	19	2	11	27	115	4042	12862	17160	18389	Investigation	MGT7 ST12862:3:1709:1
SRR10247555	United Kingdom		9	2019	19	511	2345	4540	7176	11238	14699	19821	21425	Investigation	MGT7 ST14699:2:1910:1
SRR10270628	United Kingdom		10	2019	19	511	2345	4540	7176	11285	14699	19804	21408	Investigation	MGT7 ST14699:2:1910:1
SRR10414535	United Kingdom		10	2019	19	511	2345	4540	7176	11238	14699	19708	21289	Investigation	MGT7 ST14699:2:1910:1
SRR10254220	United Kingdom		10	2019	19	511	2345	4540	7176	11332	14699	19889	21500	Investigation	MGT7 ST14699:2:1910:1
SRR10302537	United Kingdom		10	2019	19	511	2345	4540	7176	11238	14699	19821	21425	Investigation	MGT7 ST14699:2:1910:1
SRR10810796	United Kingdom		12	2019	36	108	475	798	7497	11834	15417	20816	22538	Investigation	MGT7 ST15417:4:1912:1
SRR12770022	United Kingdom		12	2019	36	108	475	798	7497	1887	15417	20729	22439	Investigation	MGT7 ST15417:4:1912:1
SRR10719499	United Kingdom		12	2019	36	108	475	798	7497	1887	15417	20729	22439	Investigation	MGT7 ST15417:4:1912:1
SRR10799801	United Kingdom		12	2019	36	108	475	798	7497	1887	15417	20729	22439	Investigation	MGT7 ST15417:4:1912:1
SRR10810750	United Kingdom		12	2019	36	108	475	798	7528	11820	15486	20813	22535	Investigation	MGT7 ST15417:4:1912:1
SRR10900027	United Kingdom		12	2019	36	108	475	798	7528	11820	15417	20791	22509	Investigation	MGT7 ST15417:4:1912:1
SRR10953174	United Kingdom		1	2020	36	108	475	798	7497	1887	15417	20729	22439	Investigation	MGT7 ST15417:4:1912:1
SRR10968163	United Kingdom		1	2020	36	108	475	798	7497	1887	15417	20729	22439	Investigation	MGT7 ST15417:4:1912:1
SRR11903175	United Kingdom		5	2020	36	108	475	798	7497	11834	15417	20816	22538	Investigation	MGT7 ST15417:4:1912:1
SRR11827229	United Kingdom		5	2020	36	108	475	798	7497	11834	15417	20816	22538	Investigation	MGT7 ST15417:4:1912:1
SRR12039169	United Kingdom		6	2020	36	108	475	798	7497	11834	15417	20816	22538	Investigation	MGT7 ST15417:4:1912:1
SRR13159545	United Kingdom		11	2020	36	108	475	798	7497	11834	15417	23398	25392	Investigation	MGT7 ST15417:4:1912:1
SRR13176980	United Kingdom		11	2020	36	108	475	798	7497	11834	15417	20816	22538	Investigation	MGT7 ST15417:4:1912:1
SRR13093799	United Kingdom		11	2020	36	108	475	798	7497	11834	15417	20816	22538	Investigation	MGT7 ST15417:4:1912:1
SRR13159556	United Kingdom		11	2020	36	108	475	798	7497	11834	15417	20816	22538	Investigation	MGT7 ST15417:4:1912:1
SRR13153680	United Kingdom		11	2020	36	108	475	798	7497	11834	15417	20816	22538	Investigation	MGT7 ST15417:4:1912:1
SRR13239214	United Kingdom		12	2020	36	108	475	798	7497	11834	17492	23452	25449	Investigation	MGT7 ST15417:4:1912:1
SRR13290182	United Kingdom		12	2020	36	108	475	798	7497	11834	15417	20816	25529	Investigation	MGT7 ST15417:4:1912:1
SRR13239216	United Kingdom		12	2020	36	108	475	798	7497	11834	15417	20816	22538	Investigation	MGT7 ST15417:4:1912:1
SRR13302559	United Kingdom		12	2020	36	108	475	798	7497	1887	15417	23679	25689	Investigation	MGT7 ST15417:4:1912:1
SRR13672968	United Kingdom		2	2021	36	108	475	798	7497	11834	15417	20816	22538	Investigation	MGT7 ST15417:4:1912:1
SRR13672981	United Kingdom		2	2021	36	108	475	798	7497	11834	15417	20816	22538	Investigation	MGT7 ST15417:4:1912:1
SRR14882954	United Kingdom		6	2021	36	108	475	798	7497	14411	15417	25134	27309	Investigation	MGT7 ST15417:4:1912:1
SRR15008201	United Kingdom		6	2021	36	108	475	798	7497	1887	15417	20729	27300	Investigation	MGT7 ST15417:4:1912:1
SRR14857115	United Kingdom		6	2021	36	108	475	798	7497	1887	15417	20729	27300	Investigation	MGT7 ST15417:4:1912:1
SRR15853750	United Kingdom		8	2021	36	108	475	798	7528	11820	15417	20791	22509	Investigation	MGT7 ST15417:4:1912:1
SRR16490627	United Kingdom		10	2021	36	108	475	798	7497	13386	15417	38863	42350	Investigation	MGT7 ST15417:4:1912:1
SRR16578709	United Kingdom		10	2021	36	108	475	798	7497	11834	29339	38982	42481	Investigation	MGT7 ST15417:4:1912:1
SRR16578861	United Kingdom		10	2021	36	108	475	798	13568	11834	29339	39016	42516	Investigation	MGT7 ST15417:4:1912:1
SRR22578341	United Kingdom		11	2022	36	108	475	798	7497	1887	30687	40794	44504	Investigation	MGT7 ST15417:4:1912:1
SRR12806930	United Kingdom		9	2020	34	2	2578	21	7958	12555	16492	23155	25130	Investigation	MGT7 ST16492:1:2010:1
SRR12655751	United Kingdom		9	2020	34	2	2578	21	7958	12555	16492	22949	24898	Investigation	MGT7 ST16492:1:2010:1
SRR12655786	United Kingdom		9	2020	34	2	2578	21	7958	12555	16492	22949	24898	Investigation	MGT7 ST16492:1:2010:1
SRR12694609	United Kingdom		9	2020	34	2	2578	21	7958	12555	16492	22988	24938	Investigation	MGT7 ST16492:1:2010:1
SRR13008648	United Kingdom		10	2020	34	2	2578	21	7958	12555	17373	23302	25288	Investigation	MGT7 ST16492:1:2010:1
SRR14616329	United Kingdom		5	2021	34	2	2578	21	7958	12555	16492	22988	24938	Investigation	MGT7 ST16492:1:2010:1
SRR16356405	United Kingdom		9	2021	34	2	2578	21	7958	12555	16492	22988	42311	Investigation	MGT7 ST16492:1:2010:1
SRR19529135	United Kingdom		5	2022	34	2	2578	21	10751	12555	16492	30079	32656	Investigation	MGT7 ST16492:1:2010:1
SRR14688095	United Kingdom		5	2021	34	2	26	21	8932	14274	18518	24904	27058	Investigation	MGT7 ST18518:2:2106:1
SRR14616834	United Kingdom		5	2021	34	2	26	21	8932	1136	18518	24741	26866	Investigation	MGT7 ST18518:2:2106:1
SRR15035578	United Kingdom		6	2021	34	2	26	21	8932	1136	18518	24741	27451	Investigation	MGT7 ST18518:2:2106:1
SRR14883141	United Kingdom		6	2021	34	2	26	21	8932	1136	18518	25133	27307	Investigation	MGT7 ST18518:2:2106:1
SRR15035553	United Kingdom		6	2021	34	2	26	21	8932	1136	18518	24741	26866	Investigation	MGT7 ST18518:2:2106:1
SRR15096295	United Kingdom		6	2021	34	2	26	21	8932	1136	18518	25319	27508	Investigation	MGT7 ST18518:2:2106:1
SRR15383555	United Kingdom		7	2021	34	2	26	21	8932	1136	18518	24741	26866	Investigation	MGT7 ST18518:2:2106:1
SRR15369582	United Kingdom		7	2021	34	2	26	21	8932	1136	18518	24741	26866	Investigation	MGT7 ST18518:2:2106:1
SRR15383580	United Kingdom		7	2021	34	2	26	21	8932	1136	18518	25319	27508	Investigation	MGT7 ST18518:2:2106:1
SRR15513071	United Kingdom		8	2021	34	2	26	21	8932	1136	18518	24741	40986	Investigation	MGT7 ST18518:2:2106:1
SRR15853837	United Kingdom		8	2021	34	2	26	21	8932	24651	18518	43805	47933	Investigation	MGT7 ST18518:2:2106:1
SRR15853710	United Kingdom		8	2021	34	2	26	21	8932	1136	18518	24741	26866	Investigation	MGT7 ST18518:2:2106:1
SRR15853691	United Kingdom		8	2021	34	2	26	21	8932	1136	18518	24741	26866	Investigation	MGT7 ST18518:2:2106:1
SRR15844889	United Kingdom		8	2021	34	2	26	21	8932	1136	18518	24741	26866	Investigation	MGT7 ST18518:2:2106:1
SRR15844979	United Kingdom		8	2021	34	2	26	21	8932	1136	18518	24741	41454	Investigation	MGT7 ST18518:2:2106:1
SRR16168882	United Kingdom		9	2021	34	2	26	21	8932	1136	18518	24741	26866	Investigation	MGT7 ST18518:2:2106:1
SRR16054271	United Kingdom		9	2021	34	2	26	21	8932	1136	18518	24741	41454	Investigation	MGT7 ST18518:2:2106:1
SRR16054273	United Kingdom		9	2021	34	2	26	21	8932	1136	18518	24741	41454	Investigation	MGT7 ST18518:2:2106:1
SRR16568948	United Kingdom		10	2021	34	2	26	21	8932	1136	18518	24741	41454	Investigation	MGT7 ST18518:2:2106:1
SRR15054563	United Kingdom		6	2021	19	1	2900	5695	6429	14519	18928	25289	27476	Investigation	MGT7 ST18928:1:2107:1
SRR15502380	United Kingdom		7	2021	19	1	2900	5695	6429	21515	18928	37640	40971	Investigation	MGT7 ST18928:1:2107:1
SRR15178476	United Kingdom		7	2021	19	1	2900	5695	6429	14519	18928	25289	27476	Investigation	MGT7 ST18928:1:2107:1
SRR15178473	United Kingdom		7	2021	19	1	2900	5695	6429	14519	18928	25332	27522	Investigation	MGT7 ST18928:1:2107:1
SRR15299907	United Kingdom		7	2021	19	1	2900	5695	6429	14519	18928	25332	27522	Investigation	MGT7 ST18928:1:2107:1
SRR15334791	United Kingdom		11	2020	34	2	1247	345	13040	21341	28123	37317	40601	Investigation	MGT7 ST28123:2:2011:1
SRR15334857	United Kingdom		11	2020	34	2	1247	345	13040	21341	28123	37312	41773	Investigation	MGT7 ST28123:2:2011:1
SRR15334708	United Kingdom		11	2020	34	2	1247	345	13040	21341	28123	37312	40596	Investigation	MGT7 ST28123:2:2011:1
SRR15334884	United Kingdom		11	2020	34	2	1247	345	13040	21341	28123	37322	40606	Investigation	MGT7 ST28123:2:2011:1
SRR15341520	United Kingdom		11	2020	34	2	1247	345	13040	21341	28123	37312	40638	Investigation	MGT7 ST28123:2:2011:1
SRR15366340	United Kingdom		6	2018	34	2	26	21	13051	21369	28165	37371	40722	Investigation	MGT7 ST28165:2:1806:1
SRR15362029	United Kingdom		6	2018	34	2	26	21	13051	21369	28165	37373	40671	Investigation	MGT7 ST28165:2:1806:1
SRR15361952	United Kingdom		6	2018	34	2	26	21	13051	21369	28165	37373	40671	Investigation	MGT7 ST28165:2:1806:1
SRR15366137	United Kingdom		6	2018	34	2	26	21	13051	21369	28165	37373	40671	Investigation	MGT7 ST28165:2:1806:1
SRR15361889	United Kingdom		6	2018	34	2	26	21	13051	21369	28165	37373	40671	Investigation	MGT7 ST28165:2:1806:1
SRR15362103	United Kingdom		6	2018	34	2	26	21	13051	21369	28165	37371	40668	Investigation	MGT7 ST28165:2:1806:1
SRR15361862	United Kingdom		6	2018	34	2	26	21	13051	21369	28165	37371	40668	Investigation	MGT7 ST28165:2:1806:1
SRR8661162	United Kingdom		9	2016	34	2	18	386	8234	14613	3746	25455	27655	Investigation	MGT7 ST3746:5:1610:1
SRR8658200	United Kingdom		9	2016	34	2	18	386	3307	3065	3746	9757	10311	Investigation	MGT7 ST3746:5:1610:1
SRR7402040	United Kingdom		9	2016	34	2	18	386	3307	3065	3746	18294	19721	Investigation	MGT7 ST3746:5:1610:1
SRR7890209	United Kingdom		9	2016	34	2	18	386	3307	3065	3746	9757	18575	Investigation	MGT7 ST3746:5:1610:1
SRR7350874	United Kingdom		10	2016	34	2	18	386	3307	3065	3746	9757	18575	Investigation	MGT7 ST3746:5:1610:1
SRR7465093	United Kingdom		10	2016	34	2	18	386	3307	3065	3746	9757	18575	Investigation	MGT7 ST3746:5:1610:1
SRR5632062	United Kingdom		1	2017	34	2	18	386	3307	3065	3746	9757	10311	Investigation	MGT7 ST3746:5:1610:1
SRR8281180	United Kingdom		11	2018	34	2	26	354	3416	1020	6856	8247	8690	Investigation	MGT7 ST6854:2:1811:1
SRR8292219	United Kingdom		11	2018	34	2	26	354	3416	1020	6856	8247	8690	Investigation	MGT7 ST6854:2:1811:1
SRR8292174	United Kingdom		11	2018	34	2	26	354	3416	1020	6854	8245	8688	Investigation	MGT7 ST6854:2:1811:1
SRR8293609	United Kingdom		11	2018	34	2	26	354	3416	1020	6854	8616	9100	Investigation	MGT7 ST6854:2:1811:1
SRR8293546	United Kingdom		11	2018	34	2	26	354	3416	1020	6854	8616	9100	Investigation	MGT7 ST6854:2:1811:1
SRR8293564	United Kingdom		11	2018	34	2	26	354	3416	1020	6854	8616	9100	Investigation	MGT7 ST6854:2:1811:1
SRR8299423	United Kingdom		11	2018	34	2	26	354	3416	1020	6854	8616	9100	Investigation	MGT7 ST6854:2:1811:1
SRR8299432	United Kingdom		11	2018	34	2	26	354	3416	1020	6854	8616	9100	Investigation	MGT7 ST6854:2:1811:1
SRR8293530	United Kingdom		11	2018	34	2	26	354	3416	1020	6854	8616	9100	Investigation	MGT7 ST6854:2:1811:1
SRR8293558	United Kingdom		11	2018	34	2	26	354	3416	1020	6854	8616	9100	Investigation	MGT7 ST6854:2:1811:1
SRR8325572	United Kingdom		12	2018	34	2	26	354	3416	1020	6856	8247	8690	Investigation	MGT7 ST6854:2:1811:1
SRR8377921	United Kingdom		12	2018	34	2	26	354	3416	1020	6854	12032	12757	Investigation	MGT7 ST6854:2:1811:1
SRR8325601	United Kingdom		12	2018	34	2	26	354	3416	1020	6854	8616	9099	Investigation	MGT7 ST6854:2:1811:1
SRR8325565	United Kingdom		12	2018	34	2	26	354	3416	1020	6854	8616	9100	Investigation	MGT7 ST6854:2:1811:1
SRR8325632	United Kingdom		12	2018	34	2	26	354	3416	1020	6854	8616	9100	Investigation	MGT7 ST6854:2:1811:1
SRR8333795	United Kingdom		12	2018	34	2	26	354	3416	1020	6854	8616	9100	Investigation	MGT7 ST6854:2:1811:1
SRR8389604	United Kingdom		12	2018	34	2	26	354	3416	1020	6854	8616	9100	Investigation	MGT7 ST6854:2:1811:1
SRR8523873	United Kingdom		12	2017	19	2	23	1079	602	2626	6919	8321	8770	Investigation	MGT7 ST6919:2:1712:1
SRR7285839	United Kingdom		12	2017	19	2	23	1079	602	10383	6919	18084	19470	Investigation	MGT7 ST6919:2:1712:1
SRR7348718	United Kingdom		12	2017	19	2	23	3106	602	2626	6919	11945	19540	Investigation	MGT7 ST6919:2:1712:1
SRR7285832	United Kingdom		12	2017	19	2	23	1079	602	2626	6919	8321	19469	Investigation	MGT7 ST6919:2:1712:1
SRR8524668	United Kingdom		12	2017	19	2	23	1079	602	2626	6919	55175	60219	Investigation	MGT7 ST6919:2:1712:1
SRR8523773	United Kingdom		12	2017	19	2	23	3106	602	2626	6919	11945	12658	Investigation	MGT7 ST6919:2:1712:1
SRR7292869	United Kingdom		12	2017	19	2	23	1079	602	2626	6919	17645	18959	Investigation	MGT7 ST6919:2:1712:1
SRR7090722	United Kingdom		1	2018	19	2	23	1079	602	2626	13582	18152	19556	Investigation	MGT7 ST6919:2:1712:1
SRR7892337	United Kingdom		2	2018	19	2	23	1079	602	5498	6919	8434	20299	Investigation	MGT7 ST6919:2:1712:1
SRR8370516	United Kingdom		7	2018	34	2	18	21	4712	7369	7136	11515	12189	Investigation	MGT7 ST7136:2:1807:1
SRR7911515	United Kingdom		7	2018	34	2	18	21	3562	5607	7136	8621	21014	Investigation	MGT7 ST7136:2:1807:1
SRR7867234	United Kingdom		7	2018	34	2	18	21	3562	5607	7136	17734	19061	Investigation	MGT7 ST7136:2:1807:1
SRR8370525	United Kingdom		7	2018	34	2	18	21	3562	5607	7136	8621	9105	Investigation	MGT7 ST7136:2:1807:1
SRR8370507	United Kingdom		7	2018	34	2	18	21	3562	5607	7136	8621	9105	Investigation	MGT7 ST7136:2:1807:1
SRR8333781	United Kingdom		8	2018	34	2	18	21	3562	5607	7136	8621	9105	Investigation	MGT7 ST7136:2:1807:1
SRR8724917	United Kingdom		2	2019	19	2	294	2614	3793	6294	8063	9789	10345	Investigation	MGT7 ST7563:4:1903:1
SRR8775489	United Kingdom		3	2019	19	2	294	468	3793	5965	7563	9179	9704	Investigation	MGT7 ST7563:4:1903:1
SRR8774335	United Kingdom		3	2019	19	2	294	468	4497	6294	7563	10891	11513	Investigation	MGT7 ST7563:4:1903:1
SRR8916311	United Kingdom		3	2019	19	2	294	468	3793	6294	7563	9642	10189	Investigation	MGT7 ST7563:4:1903:1
SRR8774513	United Kingdom		3	2019	19	2	294	2614	3793	6294	7563	10893	11515	Investigation	MGT7 ST7563:4:1903:1
SRR8952493	United Kingdom		4	2019	19	2	294	468	3793	6294	7563	9642	10189	Investigation	MGT7 ST7563:4:1903:1
SRR12770139	United Kingdom		4	2019	19	2	294	468	3793	6294	7563	9642	25088	Investigation	MGT7 ST7563:4:1903:1
SRR9335594	United Kingdom		6	2019	19	2	294	2614	3793	6294	9231	11256	11905	Investigation	MGT7 ST7563:4:1903:1
SRR10404554	United Kingdom		10	2019	19	2	294	468	7175	6294	7563	19703	21284	Investigation	MGT7 ST7563:4:1903:1
SRR10741847	United Kingdom		12	2019	19	2	294	2614	3793	6294	7563	20732	22442	Investigation	MGT7 ST7563:4:1903:1
SRR12168708	United Kingdom		6	2020	19	2	294	468	3793	6294	7563	9642	24120	Investigation	MGT7 ST7563:4:1903:1
SRR10254231	United Kingdom		9	2019	34	2	26	339	3341	6392	8082	9817	21483	Investigation	MGT7 ST8082:1:1910:1
SRR10139531	United Kingdom		9	2019	34	2	26	339	3341	6392	8082	9817	21483	Investigation	MGT7 ST8082:1:1910:1
SRR10393112	United Kingdom		10	2019	34	2	2344	339	3341	6392	8082	19699	21280	Investigation	MGT7 ST8082:1:1910:1
SRR10313697	United Kingdom		10	2019	34	2	2344	339	3341	6392	8082	19699	21280	Investigation	MGT7 ST8082:1:1910:1
SRR10360801	United Kingdom		10	2019	34	2	2344	339	3341	6392	8082	19699	21280	Investigation	MGT7 ST8082:1:1910:1
SRR15853425	United Kingdom		8	2021	34	2	26	339	3341	6392	8082	9817	35562	Investigation	MGT7 ST8082:1:1910:1
SRR15853755	United Kingdom		8	2021	34	2	26	339	3341	6392	8082	9817	35562	Investigation	MGT7 ST8082:1:1910:1
SRR16291951	United Kingdom		9	2021	34	2	26	339	3341	6392	8082	9817	35562	Investigation	MGT7 ST8082:1:1910:1
SRR20721018	United Kingdom		7	2022	34	2	26	339	3341	6392	8082	9817	35562	Investigation	MGT7 ST8082:1:1910:1
SRR20676814	United Kingdom		7	2022	34	2	26	339	3341	6392	8082	9817	35562	Investigation	MGT7 ST8082:1:1910:1
SRR22434426	United Kingdom		11	2022	34	2	26	339	3341	6392	8082	9817	44372	Investigation	MGT7 ST8082:1:1910:1
SRR22434491	United Kingdom		11	2022	34	2	26	339	3341	6392	8082	9817	35562	Investigation	MGT7 ST8082:1:1910:1
SRR10108436	United Kingdom		8	2019	323	2	11	2151	906	5299	8331	19879	21489	Investigation	MGT7 ST8331:1:1908:1
SRR10096493	United Kingdom		8	2019	323	2	11	2151	906	5299	8331	19879	21489	Investigation	MGT7 ST8331:1:1908:1
SRR10096467	United Kingdom		8	2019	323	2	11	2151	906	5299	8331	20207	21834	Investigation	MGT7 ST8331:1:1908:1
SRR10081877	United Kingdom		8	2019	323	2	11	2151	906	5299	8331	20207	21834	Investigation	MGT7 ST8331:1:1908:1
SRR10053738	United Kingdom		8	2019	323	2	11	2151	906	5299	8331	20207	21834	Investigation	MGT7 ST8331:1:1908:1
SRR10081761	United Kingdom		8	2019	323	2	11	2151	906	5299	8331	20207	21834	Investigation	MGT7 ST8331:1:1908:1
SRR10247541	United Kingdom		9	2019	323	2	11	2151	906	5299	8331	19879	21489	Investigation	MGT7 ST8331:1:1908:1
SRR10133407	United Kingdom		9	2019	323	2	11	2151	906	5299	8331	19879	21489	Investigation	MGT7 ST8331:1:1908:1
SRR11410128	United Kingdom		3	2020	323	2	11	2151	906	5299	16042	21602	23417	Investigation	MGT7 ST8331:1:1908:1
SRR11425080	United Kingdom		3	2020	323	2	11	2151	906	5299	8331	19879	23345	Investigation	MGT7 ST8331:1:1908:1
SRR11410458	United Kingdom		3	2020	323	2	11	2151	906	5299	8331	19879	21489	Investigation	MGT7 ST8331:1:1908:1
SRR11410112	United Kingdom		3	2020	323	2	11	2151	906	5299	8331	19879	21489	Investigation	MGT7 ST8331:1:1908:1
SRR13614777	United Kingdom		1	2021	323	2	11	2151	906	5299	8331	19879	21489	Investigation	MGT7 ST8331:1:1908:1
SRR7468900	United Kingdom		8	2016	19	2	52	2828	6551	5025	8801	17942	19292	Investigation	MGT7 ST8801:1:1609:1
SRR7123276	United Kingdom		8	2016	19	2	52	2828	6551	5025	8801	17942	19292	Investigation	MGT7 ST8801:1:1609:1
SRR7221369	United Kingdom		9	2016	19	2	52	2828	4414	5025	8801	10713	19627	Investigation	MGT7 ST8801:1:1609:1
SRR8667316	United Kingdom		9	2016	19	2	52	2828	4414	5025	8801	10713	11319	Investigation	MGT7 ST8801:1:1609:1
SRR7456908	United Kingdom		9	2016	19	2	52	2828	6551	5025	8801	17942	19292	Investigation	MGT7 ST8801:1:1609:1
SRR7277885	United Kingdom		12	2017	19	2	792	2439	4576	10385	9122	18088	19476	Investigation	MGT7 ST9122:3:1712:1
SRR8524481	United Kingdom		12	2017	19	2	792	2439	4576	7156	9122	11563	12244	Investigation	MGT7 ST9122:3:1712:1
SRR7495452	United Kingdom		12	2017	19	2	792	2439	4576	10097	9122	17568	18865	Investigation	MGT7 ST9122:3:1712:1
SRR8529209	United Kingdom		12	2017	19	2	792	2439	4576	7156	9122	11572	12253	Investigation	MGT7 ST9122:3:1712:1
SRR7416333	United Kingdom		12	2017	19	2	792	2439	4576	7156	9122	17165	18394	Investigation	MGT7 ST9122:3:1712:1
SRR15366141	United Kingdom		12	2017	19	2	792	2439	4576	7156	9122	11572	40679	Investigation	MGT7 ST9122:3:1712:1
SRR7157824	United Kingdom		12	2017	19	2	792	2439	4576	7156	9122	11572	20212	Investigation	MGT7 ST9122:3:1712:1
SRR7157793	United Kingdom		12	2017	19	2	792	2439	4576	7156	9122	11572	20212	Investigation	MGT7 ST9122:3:1712:1
SRR8528760	United Kingdom		12	2017	19	2	792	2439	4576	7156	9122	11125	11770	Investigation	MGT7 ST9122:3:1712:1
SRR7187907	United Kingdom		12	2017	19	2	792	2439	6605	7156	9122	11125	19496	Investigation	MGT7 ST9122:3:1712:1
SRR7480398	United Kingdom		12	2017	19	2	792	2439	4576	7156	9122	11125	18942	Investigation	MGT7 ST9122:3:1712:1
SRR7351550	United Kingdom		12	2017	19	2	792	2439	4576	7156	12966	17300	18562	Investigation	MGT7 ST9122:3:1712:1
SRR7349323	United Kingdom		12	2017	19	2	792	2439	4576	7156	9122	11125	18342	Investigation	MGT7 ST9122:3:1712:1
SRR7187127	United Kingdom		12	2017	19	2	792	2439	4576	7156	9122	11125	18342	Investigation	MGT7 ST9122:3:1712:1
SRR7523737	United Kingdom		12	2017	19	2	792	2439	4576	7156	9122	11125	18342	Investigation	MGT7 ST9122:3:1712:1
SRR7191870	United Kingdom		12	2017	19	2	792	2439	4576	7156	9122	11125	18342	Investigation	MGT7 ST9122:3:1712:1
SRR8524580	United Kingdom		1	2018	19	2	792	2439	4576	7156	9122	11125	11770	Investigation	MGT7 ST9122:3:1712:1
SRR9287774	United Kingdom		4	2019	19	2	792	2439	4576	7156	9122	11125	11770	Investigation	MGT7 ST9122:3:1712:1
SRR7140679	United Kingdom		7	2017	19	2	1595	459	2293	10740	9480	18794	20282	Investigation	MGT7 ST9480:4:1708:1
SRR7416085	United Kingdom		7	2017	19	2	1595	459	2293	7411	9480	17335	18602	Investigation	MGT7 ST9480:4:1708:1
SRR7501649	United Kingdom		7	2017	19	2	1595	4125	6463	7411	9480	17686	19003	Investigation	MGT7 ST9480:4:1708:1
SRR8548681	United Kingdom		8	2017	19	2	1595	3136	2293	7411	9480	12044	12772	Investigation	MGT7 ST9480:4:1708:1
SRR8543178	United Kingdom		8	2017	19	2	1595	459	4736	7411	9480	11595	12276	Investigation	MGT7 ST9480:4:1708:1
SRR7450765	United Kingdom		8	2017	19	2	1595	459	2293	7411	13447	17973	19329	Investigation	MGT7 ST9480:4:1708:1
SRR8514652	United Kingdom		1	2018	34	2	26	21	4844	7564	9702	11887	12593	Investigation	MGT7 ST9702:4:1801:1
SRR7237466	United Kingdom		1	2018	34	2	26	2695	4844	7564	9702	11887	19766	Investigation	MGT7 ST9702:4:1801:1
SRR7495540	United Kingdom		1	2018	34	2	26	21	4844	7564	9702	11887	19766	Investigation	MGT7 ST9702:4:1801:1
SRR7108629	United Kingdom		1	2018	34	2	26	21	4844	7564	14235	19074	20598	Investigation	MGT7 ST9702:4:1801:1
SRR7439433	United Kingdom		1	2018	34	2	26	21	4844	7564	9702	17905	20235	Investigation	MGT7 ST9702:4:1801:1
SRR7257484	United Kingdom		2	2018	34	2	26	21	4844	7564	9702	17905	19254	Investigation	MGT7 ST9702:4:1801:1
SRR7506741	United Kingdom		6	2018	34	2	26	21	3341	5404	8317	10117	19150	Investigation	MGT8 ST10117:2:1806:1
SRR7495550	United Kingdom		6	2018	34	2	26	21	3341	5404	8317	10117	18870	Investigation	MGT8 ST10117:2:1806:1
SRR8499088	United Kingdom		6	2018	34	2	26	21	3341	5404	8317	10117	10690	Investigation	MGT8 ST10117:2:1806:1
SRR8492306	United Kingdom		6	2018	34	2	26	21	3341	5404	8317	10117	10690	Investigation	MGT8 ST10117:2:1806:1
SRR8492368	United Kingdom		6	2018	34	2	26	21	3341	5404	8317	10117	10690	Investigation	MGT8 ST10117:2:1806:1
SRR8492336	United Kingdom		6	2018	34	2	26	21	3341	5404	8317	10117	10690	Investigation	MGT8 ST10117:2:1806:1
SRR8385660	United Kingdom		7	2018	34	2	26	21	3341	5404	8317	10117	10690	Investigation	MGT8 ST10117:2:1806:1
SRR8361471	United Kingdom		8	2018	34	2	26	21	3341	5404	6883	8277	8721	Investigation	MGT8 ST10117:2:1806:1
SRR8269064	United Kingdom		11	2018	34	2	26	21	3341	5404	8317	10117	12385	Investigation	MGT8 ST10117:2:1806:1
SRR8548902	United Kingdom		8	2017	34	2	225	345	3555	855	7125	10228	12666	Investigation	MGT8 ST10228:4:1709:1
SRR8548925	United Kingdom		8	2017	34	2	225	345	3555	855	7125	10228	10808	Investigation	MGT8 ST10228:4:1709:1
SRR7911381	United Kingdom		8	2017	34	2	225	345	3555	855	7125	10228	19348	Investigation	MGT8 ST10228:4:1709:1
SRR7244385	United Kingdom		8	2017	34	2	225	345	3555	855	7125	10228	19348	Investigation	MGT8 ST10228:4:1709:1
SRR7344872	United Kingdom		9	2017	34	2	225	345	3555	855	7125	18048	19425	Investigation	MGT8 ST10228:4:1709:1
SRR7223244	United Kingdom		10	2017	34	2	225	345	3555	855	7125	18048	19545	Investigation	MGT8 ST10228:4:1709:1
SRR7842428	United Kingdom		7	2018	34	2	225	345	3555	855	7125	16946	18129	Investigation	MGT8 ST10228:4:1709:1
SRR7902704	United Kingdom		9	2018	34	2	225	345	3555	5603	7125	8605	20302	Investigation	MGT8 ST10228:4:1709:1
SRR8087193	United Kingdom		9	2018	34	2	225	345	3555	5603	7347	8918	9427	Investigation	MGT8 ST10228:4:1709:1
SRR8269065	United Kingdom		9	2018	34	2	225	345	3555	5603	7125	8605	9088	Investigation	MGT8 ST10228:4:1709:1
SRR10019305	United Kingdom		8	2019	34	2	225	345	3555	855	7125	20308	21955	Investigation	MGT8 ST10228:4:1709:1
SRR12282332	United Kingdom		7	2020	34	2	225	345	3555	855	16845	22623	24541	Investigation	MGT8 ST10228:4:1709:1
SRR14434710	United Kingdom		4	2021	34	2	225	345	3555	855	14905	24629	26744	Investigation	MGT8 ST10228:4:1709:1
SRR7439308	United Kingdom		7	2017	34	2	1627	21	3307	7571	9708	11895	19717	Investigation	MGT8 ST11895:1:1707:1
SRR8554035	United Kingdom		7	2017	34	2	1627	21	3307	7571	9708	11895	12602	Investigation	MGT8 ST11895:1:1707:1
SRR7157821	United Kingdom		7	2017	34	2	1627	21	3307	7571	9708	11895	18429	Investigation	MGT8 ST11895:1:1707:1
SRR7122570	United Kingdom		7	2017	34	2	1627	21	3307	7571	9708	11895	18429	Investigation	MGT8 ST11895:1:1707:1
SRR7188013	United Kingdom		7	2017	34	2	1627	21	3307	7571	9708	11895	18429	Investigation	MGT8 ST11895:1:1707:1
SRR7292870	United Kingdom		7	2017	34	2	1627	21	3307	7571	9708	11895	18429	Investigation	MGT8 ST11895:1:1707:1
SRR7408382	United Kingdom		7	2017	34	2	1627	21	3307	7571	9708	11895	18429	Investigation	MGT8 ST11895:1:1707:1
SRR7275087	United Kingdom		7	2017	34	2	1627	21	3307	7571	9708	11895	19164	Investigation	MGT8 ST11895:1:1707:1
SRR7257427	United Kingdom		7	2017	34	2	1627	21	3307	7571	9708	11895	19164	Investigation	MGT8 ST11895:1:1707:1
SRR6111314	United Kingdom		7	2015	19	2	236	365	609	868	1093	1280	1358	Investigation	MGT8 ST1280:1:1507:1
SRR6062339	United Kingdom		7	2015	19	2	236	365	609	868	1093	1280	1358	Investigation	MGT8 ST1280:1:1507:1
SRR6062438	United Kingdom		7	2015	19	2	236	365	609	868	1093	1280	1358	Investigation	MGT8 ST1280:1:1507:1
SRR6111320	United Kingdom		7	2015	19	2	236	365	609	868	1461	1712	1816	Investigation	MGT8 ST1280:1:1507:1
SRR6113921	United Kingdom		7	2015	19	2	236	365	609	868	1093	1280	1851	Investigation	MGT8 ST1280:1:1507:1
SRR6111115	United Kingdom		7	2015	34	2	121	21	356	970	1213	1641	1742	Investigation	MGT8 ST1412:1:1507:1
SRR6111351	United Kingdom		7	2015	34	2	121	21	356	970	1213	1412	1840	Investigation	MGT8 ST1412:1:1507:1
SRR6116930	United Kingdom		7	2015	34	2	121	21	356	970	1213	1412	1498	Investigation	MGT8 ST1412:1:1507:1
SRR6074550	United Kingdom		7	2015	34	2	121	21	356	970	1213	1412	1498	Investigation	MGT8 ST1412:1:1507:1
SRR3284845	United Kingdom		7	2015	34	2	121	21	356	970	1213	1412	1498	Investigation	MGT8 ST1412:1:1507:1
SRR6114072	United Kingdom		7	2015	34	2	121	21	356	970	1213	1412	1498	Investigation	MGT8 ST1412:1:1507:1
SRR6111015	United Kingdom		8	2015	34	2	121	21	356	970	1213	1412	1498	Investigation	MGT8 ST1412:1:1507:1
SRR3284739	United Kingdom		8	2015	34	2	121	21	356	970	1213	1412	1498	Investigation	MGT8 ST1412:1:1507:1
SRR6117526	United Kingdom		5	2015	19	9	188	292	501	737	1232	1434	2032	Investigation	MGT8 ST1434:1:1506:1
SRR6074670	United Kingdom		5	2015	19	9	188	292	501	737	1232	1434	1584	Investigation	MGT8 ST1434:1:1506:1
SRR3286912	United Kingdom		6	2015	19	9	188	292	501	737	1232	1434	2032	Investigation	MGT8 ST1434:1:1506:1
SRR3322099	United Kingdom		6	2015	19	9	188	292	501	737	1232	1434	2032	Investigation	MGT8 ST1434:1:1506:1
SRR6111344	United Kingdom		6	2015	19	9	188	292	501	737	1232	1731	1835	Investigation	MGT8 ST1434:1:1506:1
SRR6074589	United Kingdom		4	2016	19	9	188	292	501	737	1232	1434	1524	Investigation	MGT8 ST1434:1:1506:1
SRR6117852	United Kingdom		4	2016	19	9	188	292	501	737	1232	1434	1524	Investigation	MGT8 ST1434:1:1506:1
SRR6117796	United Kingdom		5	2016	19	9	188	292	501	737	1232	1963	2088	Investigation	MGT8 ST1434:1:1506:1
SRR5632814	United Kingdom		4	2017	19	9	188	292	501	737	1232	1434	1524	Investigation	MGT8 ST1434:1:1506:1
SRR8375235	United Kingdom		7	2018	34	2	118	21	3637	7661	9813	12031	12756	Investigation	MGT8 ST16833:3:1808:1
SRR15361929	United Kingdom		8	2018	34	2	118	21	3637	7661	12631	16833	40674	Investigation	MGT8 ST16833:3:1808:1
SRR7879606	United Kingdom		8	2018	34	2	118	21	3637	7661	12631	16833	17981	Investigation	MGT8 ST16833:3:1808:1
SRR7866889	United Kingdom		8	2018	34	2	118	21	3637	7661	12631	16833	17981	Investigation	MGT8 ST16833:3:1808:1
SRR7879448	United Kingdom		8	2018	34	2	118	21	3637	7661	12631	16833	17981	Investigation	MGT8 ST16833:3:1808:1
SRR12610943	United Kingdom		8	2020	19	2	1193	2179	8256	13069	17065	22911	24852	Investigation	MGT8 ST22909:1:2009:1
SRR12626296	United Kingdom		8	2020	19	2	1193	2179	8254	13069	17065	22909	24869	Investigation	MGT8 ST22909:1:2009:1
SRR12610955	United Kingdom		8	2020	19	2	1193	2179	8254	13069	17065	22909	24850	Investigation	MGT8 ST22909:1:2009:1
SRR12610949	United Kingdom		8	2020	19	2	1193	2179	8254	13069	17065	22909	24850	Investigation	MGT8 ST22909:1:2009:1
SRR12655803	United Kingdom		9	2020	19	2	1193	2179	8254	13069	17065	22909	24900	Investigation	MGT8 ST22909:1:2009:1
SRR12645963	United Kingdom		9	2020	19	2	1193	2179	8254	13069	17065	22909	24850	Investigation	MGT8 ST22909:1:2009:1
SRR12645915	United Kingdom		9	2020	19	2	1193	2179	8254	13069	17065	22909	24850	Investigation	MGT8 ST22909:1:2009:1
SRR12645984	United Kingdom		9	2020	19	2	1193	2179	8254	13069	17065	22909	24850	Investigation	MGT8 ST22909:1:2009:1
SRR12645935	United Kingdom		9	2020	19	2	1193	2179	8254	13069	17065	22909	24850	Investigation	MGT8 ST22909:1:2009:1
SRR12645942	United Kingdom		9	2020	19	2	1193	2179	8254	13069	17065	22909	24850	Investigation	MGT8 ST22909:1:2009:1
SRR12672369	United Kingdom		9	2020	19	2	1193	2179	8254	13069	17065	22909	24850	Investigation	MGT8 ST22909:1:2009:1
SRR12694663	United Kingdom		9	2020	19	2	1193	2179	8254	13118	17065	22986	24936	Investigation	MGT8 ST22909:1:2009:1
SRR12770202	United Kingdom		9	2020	19	2	1193	2179	8254	13118	17065	22986	24936	Investigation	MGT8 ST22909:1:2009:1
SRR13050263	United Kingdom		10	2020	19	57	215	331	8395	13330	17388	23322	25310	Investigation	MGT8 ST23322:3:2011:1
SRR13093779	United Kingdom		11	2020	19	57	215	331	8395	13344	17388	23346	25336	Investigation	MGT8 ST23322:3:2011:1
SRR13058076	United Kingdom		11	2020	19	57	215	331	8395	13330	17388	23327	25315	Investigation	MGT8 ST23322:3:2011:1
SRR13058071	United Kingdom		11	2020	19	57	215	331	8395	13330	17388	23322	25318	Investigation	MGT8 ST23322:3:2011:1
SRR13128526	United Kingdom		11	2020	19	57	215	331	8395	13330	17388	23322	25343	Investigation	MGT8 ST23322:3:2011:1
SRR13200044	United Kingdom		11	2020	19	57	215	331	8395	26888	17388	47935	52510	Investigation	MGT8 ST23322:3:2011:1
SRR15334697	United Kingdom		11	2020	19	57	215	331	8395	13330	17388	23322	25310	Investigation	MGT8 ST23322:3:2011:1
SRR13176932	United Kingdom		11	2020	19	57	215	331	8395	13330	17388	23322	25310	Investigation	MGT8 ST23322:3:2011:1
SRR13202546	United Kingdom		11	2020	19	57	215	331	8395	13330	17388	23322	25310	Investigation	MGT8 ST23322:3:2011:1
SRR15334925	United Kingdom		11	2020	19	57	215	331	8395	13330	17388	23322	25310	Investigation	MGT8 ST23322:3:2011:1
SRR13153672	United Kingdom		11	2020	19	57	215	331	8395	13330	17388	23322	25310	Investigation	MGT8 ST23322:3:2011:1
SRR13144385	United Kingdom		11	2020	19	57	215	331	8395	13330	17388	23322	25310	Investigation	MGT8 ST23322:3:2011:1
SRR17067085	United Kingdom		11	2021	19	2	11	27	264	181	19046	25435	27633	Investigation	MGT8 ST25435:1:2112:1
SRR17332635	United Kingdom		12	2021	19	2	11	27	264	181	19046	25435	27633	Investigation	MGT8 ST25435:1:2112:1
SRR17269312	United Kingdom		12	2021	19	2	11	27	264	181	19046	25435	27633	Investigation	MGT8 ST25435:1:2112:1
SRR17327828	United Kingdom		12	2021	19	2	11	27	264	181	19046	25435	27640	Investigation	MGT8 ST25435:1:2112:1
SRR17331197	United Kingdom		12	2021	19	2	11	27	264	181	19046	25435	27640	Investigation	MGT8 ST25435:1:2112:1
SRR17405981	United Kingdom		12	2021	19	2	11	27	264	181	19046	25435	27640	Investigation	MGT8 ST25435:1:2112:1
SRR17405967	United Kingdom		12	2021	19	2	11	27	264	181	19046	25441	27641	Investigation	MGT8 ST25435:1:2112:1
SRR17331227	United Kingdom		12	2021	19	2	11	27	264	181	19046	25441	27641	Investigation	MGT8 ST25435:1:2112:1
SRR18114802	United Kingdom		2	2022	34	2	2074	21	5437	842	21456	28560	31010	Investigation	MGT8 ST28560:1:2203:1
SRR18215071	United Kingdom		2	2022	34	2	2074	21	5437	842	21456	28560	31010	Investigation	MGT8 ST28560:1:2203:1
SRR18157938	United Kingdom		2	2022	34	2	2074	21	5437	842	21456	28560	31010	Investigation	MGT8 ST28560:1:2203:1
SRR18214963	United Kingdom		2	2022	34	2	2074	21	5437	842	21456	28560	31010	Investigation	MGT8 ST28560:1:2203:1
SRR18327136	United Kingdom		3	2022	34	2	2074	21	5437	21049	21456	36776	39988	Investigation	MGT8 ST28560:1:2203:1
SRR18488364	United Kingdom		3	2022	34	2	2074	21	5437	842	21456	28560	40366	Investigation	MGT8 ST28560:1:2203:1
SRR18545478	United Kingdom		3	2022	34	2	2074	21	5437	842	21456	28560	47833	Investigation	MGT8 ST28560:1:2203:1
SRR18327132	United Kingdom		3	2022	34	2	2074	21	5437	842	21456	28560	31010	Investigation	MGT8 ST28560:1:2203:1
SRR18333777	United Kingdom		3	2022	34	2	1705	6322	5093	16492	21559	28691	31152	Investigation	MGT8 ST28630:2:2203:1
SRR18350727	United Kingdom		3	2022	34	2	1705	6322	5093	7949	10182	28630	31185	Investigation	MGT8 ST28630:2:2203:1
SRR18507529	United Kingdom		3	2022	34	2	1705	6322	5093	7949	10182	28630	31314	Investigation	MGT8 ST28630:2:2203:1
SRR18334341	United Kingdom		3	2022	34	2	1705	6322	5093	7949	27859	36945	40182	Investigation	MGT8 ST28630:2:2203:1
SRR18488391	United Kingdom		3	2022	34	2	1705	6322	5093	7949	10182	28630	31083	Investigation	MGT8 ST28630:2:2203:1
SRR18402722	United Kingdom		3	2022	34	2	1705	6322	5093	7949	10182	28630	31083	Investigation	MGT8 ST28630:2:2203:1
SRR18334340	United Kingdom		3	2022	34	2	1705	6322	5093	7949	10182	28630	31083	Investigation	MGT8 ST28630:2:2203:1
SRR18590205	United Kingdom		3	2022	34	2	1705	6322	5093	7949	10182	28630	31083	Investigation	MGT8 ST28630:2:2203:1
SRR18584358	United Kingdom		3	2022	34	2	1705	6322	5093	7949	10182	28630	31083	Investigation	MGT8 ST28630:2:2203:1
SRR18402718	United Kingdom		3	2022	34	2	1705	6322	5093	7949	10182	28630	31083	Investigation	MGT8 ST28630:2:2203:1
SRR18402686	United Kingdom		3	2022	34	2	1705	6322	5093	7949	10182	28630	31083	Investigation	MGT8 ST28630:2:2203:1
SRR18260152	United Kingdom		3	2022	34	2	1705	6322	5093	7949	10182	28630	31083	Investigation	MGT8 ST28630:2:2203:1
SRR18761678	United Kingdom		4	2022	34	2	1705	6322	5093	7949	10182	28630	31083	Investigation	MGT8 ST28630:2:2203:1
SRR18687546	United Kingdom		4	2022	34	2	1705	6322	5093	7949	10182	28630	31083	Investigation	MGT8 ST28630:2:2203:1
SRR18701052	United Kingdom		4	2022	34	2	1705	6322	5093	7949	10182	28630	31083	Investigation	MGT8 ST28630:2:2203:1
SRR19171793	United Kingdom		5	2022	34	2	1705	6322	5093	7949	22546	29951	32522	Investigation	MGT8 ST28630:2:2203:1
SRR19542996	United Kingdom		5	2022	34	2	1705	6322	5093	7949	10182	32616	35388	Investigation	MGT8 ST28630:2:2203:1
SRR19664509	United Kingdom		5	2022	34	2	1705	6322	5093	7949	10182	28630	31083	Investigation	MGT8 ST28630:2:2203:1
SRR19325071	United Kingdom		5	2022	34	2	1705	6322	5093	7949	10182	28630	31083	Investigation	MGT8 ST28630:2:2203:1
SRR19527450	United Kingdom		5	2022	34	2	1705	6322	5093	7949	10182	28630	31083	Investigation	MGT8 ST28630:2:2203:1
SRR19432422	United Kingdom		5	2022	34	2	1705	6322	5093	7949	10182	30021	32594	Investigation	MGT8 ST28630:2:2203:1
SRR19347819	United Kingdom		5	2022	34	2	1705	6322	5093	7949	10182	30021	32594	Investigation	MGT8 ST28630:2:2203:1
SRR20438763	United Kingdom		7	2022	34	2	1705	7834	5093	7949	10182	36780	39992	Investigation	MGT8 ST28630:2:2203:1
SRR20715449	United Kingdom		7	2022	34	2	1705	6322	5093	7949	10182	28630	31083	Investigation	MGT8 ST28630:2:2203:1
SRR15845762	United Kingdom		8	2021	34	2	18	7956	3307	21526	9515	37654	41508	Investigation	MGT8 ST37654:3:2108:1
SRR15898455	United Kingdom		8	2021	34	2	18	7956	3307	21858	28818	38262	41658	Investigation	MGT8 ST37654:3:2108:1
SRR15513080	United Kingdom		8	2021	34	2	18	7956	3307	21526	9515	37654	40988	Investigation	MGT8 ST37654:3:2108:1
SRR15513114	United Kingdom		8	2021	34	2	18	7956	3307	21526	28389	37682	41022	Investigation	MGT8 ST37654:3:2108:1
SRR15853779	United Kingdom		8	2021	34	2	18	7956	3307	21526	9515	37654	41567	Investigation	MGT8 ST37654:3:2108:1
SRR15859317	United Kingdom		8	2021	34	2	18	7956	3307	21526	9515	37654	41499	Investigation	MGT8 ST37654:3:2108:1
SRR15853764	United Kingdom		8	2021	34	2	18	7956	3307	21526	9515	37654	41499	Investigation	MGT8 ST37654:3:2108:1
SRR15853800	United Kingdom		8	2021	34	2	18	7956	3307	21526	9515	37654	41499	Investigation	MGT8 ST37654:3:2108:1
SRR15845153	United Kingdom		8	2021	34	2	18	7956	3307	21526	9515	37654	41499	Investigation	MGT8 ST37654:3:2108:1
SRR15853737	United Kingdom		8	2021	34	2	18	7956	3307	21526	9515	37654	41499	Investigation	MGT8 ST37654:3:2108:1
SRR16173753	United Kingdom		9	2021	34	2	18	7956	3307	21526	9515	37654	41499	Investigation	MGT8 ST37654:3:2108:1
SRR16278091	United Kingdom		7	2019	19	1	1	1	1	28601	3543	51114	56062	Investigation	MGT8 ST51114:1:1907:1
SRR16278094	United Kingdom		7	2019	19	1	1	1	1	28601	3543	51114	56063	Investigation	MGT8 ST51114:1:1907:1
SRR16278103	United Kingdom		7	2019	19	1	1	1	1	28601	39905	53799	58991	Investigation	MGT8 ST51114:1:1907:1
SRR16278096	United Kingdom		7	2019	19	1	1	1	1	28601	3543	51114	59523	Investigation	MGT8 ST51114:1:1907:1
SRR16278102	United Kingdom		7	2019	19	1	1	1	1	28601	3543	51114	59541	Investigation	MGT8 ST51114:1:1907:1
SRR16278104	United Kingdom		7	2019	19	1	1	1	1	28601	3543	54540	59834	Investigation	MGT8 ST51114:1:1907:1
SRR16278098	United Kingdom		7	2019	19	1	1	1	1	28601	3543	51114	56061	Investigation	MGT8 ST51114:1:1907:1
SRR16278097	United Kingdom		7	2019	19	1	1	1	1	28601	3543	51114	56061	Investigation	MGT8 ST51114:1:1907:1
SRR16278092	United Kingdom		7	2019	19	1	1	1	1	28601	3543	51114	56061	Investigation	MGT8 ST51114:1:1907:1
SRR16278045	United Kingdom		7	2019	19	1	1	1	1	28601	3543	51114	56061	Investigation	MGT8 ST51114:1:1907:1
SRR16278105	United Kingdom		7	2019	19	1	1	1	1	28601	3543	51114	56061	Investigation	MGT8 ST51114:1:1907:1
SRR16278095	United Kingdom		7	2019	19	1	1	1	1	28601	3543	51114	56061	Investigation	MGT8 ST51114:1:1907:1
SRR16278101	United Kingdom		7	2019	19	1	1	1	1	28601	3543	51114	56061	Investigation	MGT8 ST51114:1:1907:1
SRR16278090	United Kingdom		7	2019	19	1	1	1	1	28601	3543	51114	56061	Investigation	MGT8 ST51114:1:1907:1
SRR16278046	United Kingdom		7	2019	19	1	1	1	1	28601	3543	51114	56061	Investigation	MGT8 ST51114:1:1907:1
SRR16278100	United Kingdom		7	2019	19	1	1	1	1	28601	3543	51114	56061	Investigation	MGT8 ST51114:1:1907:1
SRR16278093	United Kingdom		7	2019	19	1	1	1	1	28601	3543	51114	56061	Investigation	MGT8 ST51114:1:1907:1
SRR16278106	United Kingdom		7	2019	19	1	1	1	1	28601	3543	51114	56061	Investigation	MGT8 ST51114:1:1907:1
SRR16292004	United Kingdom		7	2019	19	1	1	1	1	28601	3543	51114	56136	Investigation	MGT8 ST51114:1:1907:1
SRR16292006	United Kingdom		7	2019	19	1	1	1	1	28601	3543	51114	56136	Investigation	MGT8 ST51114:1:1907:1
SRR16292003	United Kingdom		7	2019	19	1	1	1	1	28601	3543	51114	56136	Investigation	MGT8 ST51114:1:1907:1
SRR16292005	United Kingdom		7	2019	19	1	1	1	1	28601	3543	51114	56136	Investigation	MGT8 ST51114:1:1907:1
SRR16278099	United Kingdom		7	2019	19	1	1	1	1	28601	3543	51114	59052	Investigation	MGT8 ST51114:1:1907:1
SRR16278083	United Kingdom		7	2019	19	1	1	1	1	28601	3543	51114	59052	Investigation	MGT8 ST51114:1:1907:1
SRR7451159	United Kingdom		7	2017	19	3	399	663	1053	1575	6748	18898	20400	Investigation	MGT8 ST8113:1:1707:1
SRR7480423	United Kingdom		7	2017	19	3	399	663	1053	1575	6748	8113	19581	Investigation	MGT8 ST8113:1:1707:1
SRR7458780	United Kingdom		7	2017	19	3	399	663	1053	1575	6748	8113	15636	Investigation	MGT8 ST8113:1:1707:1
SRR15369585	United Kingdom		7	2017	19	3	399	663	1053	1575	6748	8113	15636	Investigation	MGT8 ST8113:1:1707:1
SRR7108616	United Kingdom		7	2017	19	3	399	663	1053	1575	6748	8113	15636	Investigation	MGT8 ST8113:1:1707:1
SRR7187282	United Kingdom		7	2017	19	3	399	663	1053	1575	6748	8113	15636	Investigation	MGT8 ST8113:1:1707:1
SRR7402381	United Kingdom		7	2017	19	3	399	663	1053	1575	6748	8113	15636	Investigation	MGT8 ST8113:1:1707:1
SRR7468987	United Kingdom		7	2017	19	3	399	663	1053	1575	6748	8113	18292	Investigation	MGT8 ST8113:1:1707:1
SRR7172581	United Kingdom		7	2017	19	3	399	663	1053	1575	6748	8113	18292	Investigation	MGT8 ST8113:1:1707:1
SRR7523676	United Kingdom		8	2017	19	3	399	663	1053	1575	6748	8113	18337	Investigation	MGT8 ST8113:1:1707:1
SRR7469101	United Kingdom		8	2017	19	3	399	663	1053	1575	13967	18692	20168	Investigation	MGT8 ST8113:1:1707:1
SRR7298356	United Kingdom		8	2017	19	3	399	663	1053	1575	6748	8113	15636	Investigation	MGT8 ST8113:1:1707:1
SRR7163840	United Kingdom		8	2017	19	3	399	663	1053	1575	6748	8113	15636	Investigation	MGT8 ST8113:1:1707:1
SRR7351431	United Kingdom		8	2017	19	3	399	663	1053	1575	6748	8113	15636	Investigation	MGT8 ST8113:1:1707:1
SRR7414838	United Kingdom		8	2017	19	3	399	663	1053	1575	6748	8113	15636	Investigation	MGT8 ST8113:1:1707:1
SRR7885275	United Kingdom		8	2017	19	3	399	663	1053	1575	6748	8113	15636	Investigation	MGT8 ST8113:1:1707:1
SRR7284415	United Kingdom		8	2017	19	3	399	663	1053	1575	6748	8113	15636	Investigation	MGT8 ST8113:1:1707:1
SRR7286818	United Kingdom		8	2017	19	3	399	663	1053	1575	6748	8113	15636	Investigation	MGT8 ST8113:1:1707:1
SRR7456981	United Kingdom		8	2017	19	3	399	663	1053	1575	6748	8113	15636	Investigation	MGT8 ST8113:1:1707:1
SRR7230712	United Kingdom		8	2017	19	3	399	663	1053	1575	6748	8113	18773	Investigation	MGT8 ST8113:1:1707:1
SRR7523826	United Kingdom		9	2017	19	3	399	663	6502	1575	6748	17806	19144	Investigation	MGT8 ST8113:1:1707:1
SRR7465112	United Kingdom		9	2017	19	3	399	663	1053	1575	6748	8113	15636	Investigation	MGT8 ST8113:1:1707:1
SRR7414969	United Kingdom		9	2017	19	3	399	663	1053	1575	6748	8113	15636	Investigation	MGT8 ST8113:1:1707:1
SRR7285805	United Kingdom		9	2017	19	3	399	663	1053	1575	6748	8113	15636	Investigation	MGT8 ST8113:1:1707:1
SRR7402389	United Kingdom		9	2017	19	3	399	663	1053	1575	6748	8113	15636	Investigation	MGT8 ST8113:1:1707:1
SRR7528171	United Kingdom		9	2017	19	3	399	663	1053	1575	6748	8113	15636	Investigation	MGT8 ST8113:1:1707:1
SRR7506988	United Kingdom		9	2017	19	3	399	663	1053	1575	6748	8113	15636	Investigation	MGT8 ST8113:1:1707:1
SRR7416182	United Kingdom		9	2017	19	3	399	663	1053	1575	6748	8113	15636	Investigation	MGT8 ST8113:1:1707:1
SRR7298840	United Kingdom		9	2017	19	3	399	663	1053	1575	6748	8113	15636	Investigation	MGT8 ST8113:1:1707:1
SRR7292879	United Kingdom		9	2017	19	3	399	663	1053	1575	6748	8113	15636	Investigation	MGT8 ST8113:1:1707:1
SRR7426750	United Kingdom		9	2017	19	3	399	663	1053	1575	6748	8113	15636	Investigation	MGT8 ST8113:1:1707:1
SRR7468941	United Kingdom		9	2017	19	3	399	663	1053	1575	6748	8113	15636	Investigation	MGT8 ST8113:1:1707:1
SRR7416291	United Kingdom		9	2017	19	3	399	663	1053	1575	6748	8113	15636	Investigation	MGT8 ST8113:1:1707:1
SRR7884624	United Kingdom		9	2017	19	3	399	663	1053	1575	6748	8113	18292	Investigation	MGT8 ST8113:1:1707:1
SRR7204494	United Kingdom		9	2017	19	3	399	663	1053	1575	6748	8113	18773	Investigation	MGT8 ST8113:1:1707:1
SRR7417253	United Kingdom		10	2017	19	3	399	663	1053	9880	6748	17163	18392	Investigation	MGT8 ST8113:1:1707:1
SRR15366215	United Kingdom		10	2017	19	3	399	663	1053	1575	6748	8113	15636	Investigation	MGT8 ST8113:1:1707:1
SRR7244417	United Kingdom		10	2017	19	3	399	663	1053	1575	6748	8113	15636	Investigation	MGT8 ST8113:1:1707:1
SRR7369082	United Kingdom		10	2017	19	3	399	663	1053	1575	6748	8113	15636	Investigation	MGT8 ST8113:1:1707:1
SRR7902695	United Kingdom		10	2017	19	3	399	663	1053	1575	6748	8113	15636	Investigation	MGT8 ST8113:1:1707:1
SRR7221293	United Kingdom		10	2017	19	3	399	663	1053	1575	6748	8113	15636	Investigation	MGT8 ST8113:1:1707:1
SRR7122392	United Kingdom		10	2017	19	3	399	663	1053	1575	6748	8113	15636	Investigation	MGT8 ST8113:1:1707:1
SRR7495508	United Kingdom		10	2017	19	3	399	663	1053	1575	6748	8113	15636	Investigation	MGT8 ST8113:1:1707:1
SRR7480625	United Kingdom		10	2017	19	3	399	663	1053	1575	6748	8113	15636	Investigation	MGT8 ST8113:1:1707:1
SRR7458215	United Kingdom		10	2017	19	3	399	663	1053	1575	6748	8113	15636	Investigation	MGT8 ST8113:1:1707:1
SRR7903055	United Kingdom		10	2017	19	3	399	663	1053	1575	6748	8113	15636	Investigation	MGT8 ST8113:1:1707:1
SRR7284375	United Kingdom		10	2017	19	3	399	663	1053	1575	6748	8113	15636	Investigation	MGT8 ST8113:1:1707:1
SRR7495688	United Kingdom		10	2017	19	3	399	663	1053	1575	6748	8113	15636	Investigation	MGT8 ST8113:1:1707:1
SRR7523745	United Kingdom		10	2017	19	3	399	663	1053	1575	6748	8113	15636	Investigation	MGT8 ST8113:1:1707:1
SRR7516664	United Kingdom		10	2017	19	3	399	663	1053	1575	6748	8113	15636	Investigation	MGT8 ST8113:1:1707:1
SRR7163948	United Kingdom		10	2017	19	3	399	663	1053	1575	6748	8113	15636	Investigation	MGT8 ST8113:1:1707:1
SRR7538829	United Kingdom		10	2017	19	3	399	663	1053	1575	6748	8113	18292	Investigation	MGT8 ST8113:1:1707:1
SRR7415083	United Kingdom		10	2017	19	3	399	663	1053	1575	6748	8113	18292	Investigation	MGT8 ST8113:1:1707:1
SRR7292693	United Kingdom		11	2017	19	3	399	2940	1053	1575	6748	17644	18957	Investigation	MGT8 ST8113:1:1707:1
SRR7108604	United Kingdom		11	2017	19	3	399	663	1053	1575	6748	19105	20631	Investigation	MGT8 ST8113:1:1707:1
SRR7286724	United Kingdom		11	2017	19	3	399	663	1053	1575	39994	53997	59233	Investigation	MGT8 ST8113:1:1707:1
SRR7223175	United Kingdom		11	2017	19	3	399	663	1053	1575	6748	8113	15636	Investigation	MGT8 ST8113:1:1707:1
SRR7284492	United Kingdom		11	2017	19	3	399	663	1053	1575	6748	8113	15636	Investigation	MGT8 ST8113:1:1707:1
SRR7350694	United Kingdom		11	2017	19	3	399	663	1053	1575	6748	8113	15636	Investigation	MGT8 ST8113:1:1707:1
SRR15383648	United Kingdom		11	2017	19	3	399	663	1053	1575	6748	8113	15636	Investigation	MGT8 ST8113:1:1707:1
SRR7533374	United Kingdom		11	2017	19	3	399	663	1053	1575	6748	8113	15636	Investigation	MGT8 ST8113:1:1707:1
SRR7523625	United Kingdom		11	2017	19	3	399	663	4253	1575	6748	8113	18292	Investigation	MGT8 ST8113:1:1707:1
SRR7523125	United Kingdom		11	2017	19	3	399	663	1053	1575	6748	8113	18292	Investigation	MGT8 ST8113:1:1707:1
SRR7480400	United Kingdom		11	2017	19	3	399	663	1053	1575	6748	8113	18292	Investigation	MGT8 ST8113:1:1707:1
SRR7506435	United Kingdom		11	2017	19	3	399	663	1053	1575	6748	8113	18292	Investigation	MGT8 ST8113:1:1707:1
SRR7249862	United Kingdom		11	2017	19	3	399	663	1053	1575	6748	8113	18292	Investigation	MGT8 ST8113:1:1707:1
SRR7444058	United Kingdom		11	2017	19	3	399	663	1053	1575	6748	8113	19005	Investigation	MGT8 ST8113:1:1707:1
SRR7501322	United Kingdom		12	2017	19	3	399	663	4253	1575	6748	8113	18854	Investigation	MGT8 ST8113:1:1707:1
SRR7516518	United Kingdom		12	2017	19	3	399	663	1053	1575	6748	8113	18776	Investigation	MGT8 ST8113:1:1707:1
SRR7523043	United Kingdom		12	2017	19	3	399	663	1053	10025	6748	17420	18697	Investigation	MGT8 ST8113:1:1707:1
SRR7299083	United Kingdom		12	2017	19	3	399	663	1053	1575	6748	8113	15636	Investigation	MGT8 ST8113:1:1707:1
SRR7163817	United Kingdom		12	2017	19	3	399	663	1053	1575	6748	8113	18292	Investigation	MGT8 ST8113:1:1707:1
SRR7511929	United Kingdom		12	2017	19	3	399	663	1053	1575	6748	8113	18772	Investigation	MGT8 ST8113:1:1707:1
SRR7501745	United Kingdom		12	2017	19	3	399	663	1053	1575	6748	8113	18772	Investigation	MGT8 ST8113:1:1707:1
SRR7507007	United Kingdom		12	2017	19	3	399	663	1053	1575	6748	8113	18773	Investigation	MGT8 ST8113:1:1707:1
SRR7501282	United Kingdom		12	2017	19	3	399	663	1053	1575	6748	8113	19005	Investigation	MGT8 ST8113:1:1707:1
SRR7879672	United Kingdom		1	2018	19	3	399	663	1053	1575	6748	8113	20883	Investigation	MGT8 ST8113:1:1707:1
SRR7410300	United Kingdom		1	2018	19	3	399	663	1053	1575	6748	8113	18292	Investigation	MGT8 ST8113:1:1707:1
SRR7501129	United Kingdom		2	2018	19	3	399	663	1053	1575	6748	11910	19008	Investigation	MGT8 ST8113:1:1707:1
SRR7285776	United Kingdom		2	2018	19	3	399	663	1053	1575	6748	8113	18292	Investigation	MGT8 ST8113:1:1707:1
SRR7468938	United Kingdom		3	2018	19	3	399	663	1053	1575	6748	8113	18292	Investigation	MGT8 ST8113:1:1707:1
SRR7277818	United Kingdom		5	2018	19	3	399	663	1053	1575	6748	8113	15636	Investigation	MGT8 ST8113:1:1707:1
SRR7879582	United Kingdom		6	2018	19	3	399	663	1053	1575	6748	8113	15636	Investigation	MGT8 ST8113:1:1707:1
SRR7884521	United Kingdom		7	2018	19	3	399	663	1053	1575	14171	18992	20504	Investigation	MGT8 ST8113:1:1707:1
SRR7879367	United Kingdom		7	2018	19	3	399	663	1053	1575	6748	8113	18292	Investigation	MGT8 ST8113:1:1707:1
SRR7867229	United Kingdom		8	2018	19	3	399	663	1053	1575	14171	19465	21026	Investigation	MGT8 ST8113:1:1707:1
SRR7828276	United Kingdom		8	2018	19	3	399	663	1053	9768	6748	16979	18169	Investigation	MGT8 ST8113:1:1707:1
SRR7828510	United Kingdom		8	2018	19	3	399	663	1053	1575	6748	8113	15636	Investigation	MGT8 ST8113:1:1707:1
SRR7828482	United Kingdom		8	2018	19	3	399	663	1053	1575	6748	8113	15636	Investigation	MGT8 ST8113:1:1707:1
SRR7850457	United Kingdom		8	2018	19	3	399	663	1053	1575	6748	8113	15636	Investigation	MGT8 ST8113:1:1707:1
SRR7850663	United Kingdom		8	2018	19	3	399	663	1053	1575	6748	8113	15636	Investigation	MGT8 ST8113:1:1707:1
SRR7884487	United Kingdom		9	2018	19	3	399	663	1053	1575	6748	8113	15636	Investigation	MGT8 ST8113:1:1707:1
SRR10011438	United Kingdom		8	2019	19	3	399	663	1053	1575	6748	8113	29744	Investigation	MGT8 ST8113:1:1707:1
SRR10053730	United Kingdom		8	2019	19	3	399	663	1053	1575	6748	8113	59245	Investigation	MGT8 ST8113:1:1707:1
SRR10050101	United Kingdom		8	2019	19	3	399	663	1053	1575	6748	8113	19005	Investigation	MGT8 ST8113:1:1707:1
SRR10247506	United Kingdom		9	2019	19	3	399	663	1053	1575	6748	8113	21493	Investigation	MGT8 ST8113:1:1707:1
SRR10222075	United Kingdom		9	2019	19	3	399	663	1053	1575	6748	8113	21549	Investigation	MGT8 ST8113:1:1707:1
SRR10386724	United Kingdom		10	2019	19	3	399	663	1053	1575	6748	8113	21276	Investigation	MGT8 ST8113:1:1707:1
SRR10381323	United Kingdom		10	2019	19	3	399	663	1053	1575	6748	8113	18292	Investigation	MGT8 ST8113:1:1707:1
SRR10254193	United Kingdom		10	2019	19	3	399	663	1053	1575	6748	8113	21503	Investigation	MGT8 ST8113:1:1707:1
SRR10254264	United Kingdom		10	2019	19	3	399	663	1053	1575	6748	8113	21503	Investigation	MGT8 ST8113:1:1707:1
SRR10580041	United Kingdom		11	2019	19	3	399	663	1053	1575	6748	8113	21503	Investigation	MGT8 ST8113:1:1707:1
SRR10454564	United Kingdom		11	2019	19	3	399	663	1053	1575	6748	8113	21503	Investigation	MGT8 ST8113:1:1707:1
SRR11048358	United Kingdom		1	2020	19	3	399	663	1053	1575	6748	8113	21503	Investigation	MGT8 ST8113:1:1707:1
SRR11798600	United Kingdom		5	2020	19	3	399	663	1053	1575	6748	22753	24677	Investigation	MGT8 ST8113:1:1707:1
SRR12486554	United Kingdom		8	2020	19	3	399	663	1053	1575	6748	8113	15636	Investigation	MGT8 ST8113:1:1707:1
SRR8548445	United Kingdom		8	2017	34	2	18	21	3307	21	989	8129	8568	Investigation	MGT8 ST8129:3:1709:1
SRR7475499	United Kingdom		8	2017	34	2	18	21	3307	21	989	8129	18933	Investigation	MGT8 ST8129:3:1709:1
SRR7523696	United Kingdom		8	2017	34	2	18	21	3307	21	989	8129	18336	Investigation	MGT8 ST8129:3:1709:1
SRR7292992	United Kingdom		8	2017	34	2	18	21	3307	21	989	8129	18336	Investigation	MGT8 ST8129:3:1709:1
SRR7523768	United Kingdom		9	2017	34	2	18	21	3307	9842	989	17115	18338	Investigation	MGT8 ST8129:3:1709:1
SRR7351446	United Kingdom		11	2017	34	2	18	21	3307	21	989	8129	18336	Investigation	MGT8 ST8129:3:1709:1
SRR8674595	United Kingdom		2	2019	34	2	18	21	3307	6209	989	9528	10070	Investigation	MGT8 ST8129:3:1709:1
SRR8552337	United Kingdom		8	2017	323	2	11	2151	906	5299	6759	9777	10332	Investigation	MGT8 ST8130:1:1708:1
SRR8637895	United Kingdom		8	2017	323	2	11	2151	906	5299	6759	8130	10804	Investigation	MGT8 ST8130:1:1708:1
SRR8554017	United Kingdom		8	2017	323	2	11	2151	906	5299	6759	8130	10804	Investigation	MGT8 ST8130:1:1708:1
SRR7415112	United Kingdom		8	2017	323	2	11	2151	906	5299	6759	8130	18290	Investigation	MGT8 ST8130:1:1708:1
SRR7285878	United Kingdom		8	2017	323	2	11	2151	906	5299	6759	8130	18290	Investigation	MGT8 ST8130:1:1708:1
SRR7414464	United Kingdom		8	2017	323	2	11	2151	906	5299	6759	8130	18290	Investigation	MGT8 ST8130:1:1708:1
SRR7458219	United Kingdom		8	2017	323	2	11	2151	906	5299	6759	8130	18290	Investigation	MGT8 ST8130:1:1708:1
SRR7349174	United Kingdom		8	2017	323	2	11	2151	906	5299	6759	8130	18290	Investigation	MGT8 ST8130:1:1708:1
SRR7457969	United Kingdom		8	2017	323	2	11	2151	906	5299	6759	8130	18290	Investigation	MGT8 ST8130:1:1708:1
SRR7458786	United Kingdom		8	2017	323	2	11	2151	906	5299	12936	17262	18514	Investigation	MGT8 ST8130:1:1708:1
SRR7533443	United Kingdom		9	2017	323	2	11	2151	906	5299	6759	8130	18290	Investigation	MGT8 ST8130:1:1708:1
SRR7358375	United Kingdom		9	2017	323	2	11	2151	906	5299	12936	17262	18514	Investigation	MGT8 ST8130:1:1708:1
SRR7367582	United Kingdom		10	2017	323	2	11	2151	906	5299	6759	8130	18548	Investigation	MGT8 ST8130:1:1708:1
SRR7495586	United Kingdom		10	2017	323	2	11	2151	906	5299	6759	8130	18290	Investigation	MGT8 ST8130:1:1708:1
SRR7275033	United Kingdom		10	2017	323	2	11	2151	906	5299	6759	8130	18290	Investigation	MGT8 ST8130:1:1708:1
SRR7285940	United Kingdom		11	2017	323	2	11	2151	906	5299	6759	8130	18290	Investigation	MGT8 ST8130:1:1708:1
SRR7480364	United Kingdom		11	2017	323	2	11	2151	906	5299	6759	8130	18290	Investigation	MGT8 ST8130:1:1708:1
SRR8490708	United Kingdom		6	2018	19	9	188	2195	3436	5410	9202	11218	11866	Investigation	MGT8 ST8286:2:1807:1
SRR7850579	United Kingdom		6	2018	19	9	188	2195	3436	5410	6890	8286	18032	Investigation	MGT8 ST8286:2:1807:1
SRR7850648	United Kingdom		7	2018	19	9	188	2195	3436	5410	6890	8286	18032	Investigation	MGT8 ST8286:2:1807:1
SRR7841625	United Kingdom		7	2018	19	9	188	2195	3436	5410	6890	8286	18032	Investigation	MGT8 ST8286:2:1807:1
SRR7522928	United Kingdom		7	2018	19	9	188	2195	3436	5410	6890	8286	18032	Investigation	MGT8 ST8286:2:1807:1
SRR7841522	United Kingdom		7	2018	19	9	188	2195	3436	5410	6890	8286	18032	Investigation	MGT8 ST8286:2:1807:1
SRR7523789	United Kingdom		7	2018	19	9	188	2195	3436	5410	6890	8286	18032	Investigation	MGT8 ST8286:2:1807:1
SRR8369272	United Kingdom		7	2018	19	9	188	2195	3436	5410	6891	8287	8733	Investigation	MGT8 ST8286:2:1807:1
SRR8438021	United Kingdom		7	2018	19	9	188	2195	3436	5410	6890	8286	8732	Investigation	MGT8 ST8286:2:1807:1
SRR8369271	United Kingdom		7	2018	19	9	188	2195	3436	5410	6890	8286	8732	Investigation	MGT8 ST8286:2:1807:1
SRR8292217	United Kingdom		11	2018	19	9	188	2195	3436	5410	6890	8286	8732	Investigation	MGT8 ST8286:2:1807:1
SRR9422878	United Kingdom		6	2019	19	9	188	2195	3436	6453	6890	9917	10477	Investigation	MGT8 ST8286:2:1807:1
SRR13340784	United Kingdom		12	2020	19	9	188	2195	3436	5410	6890	8286	25476	Investigation	MGT8 ST8286:2:1807:1
SRR13340766	United Kingdom		12	2020	19	9	188	2195	3436	5410	6890	8286	25476	Investigation	MGT8 ST8286:2:1807:1
SRR13389355	United Kingdom		12	2020	19	9	188	2195	3436	5410	6890	8286	25476	Investigation	MGT8 ST8286:2:1807:1
SRR7416320	United Kingdom		12	2017	34	2	26	21	3333	5434	6916	18292	19719	Investigation	MGT8 ST8318:2:1712:1
SRR8523789	United Kingdom		12	2017	34	2	26	21	3333	5434	6916	8318	12660	Investigation	MGT8 ST8318:2:1712:1
SRR8523855	United Kingdom		12	2017	34	2	26	21	3333	5434	6916	8318	8766	Investigation	MGT8 ST8318:2:1712:1
SRR8523771	United Kingdom		12	2017	34	2	26	21	3333	5434	6916	8318	8922	Investigation	MGT8 ST8318:2:1712:1
SRR8523788	United Kingdom		12	2017	34	2	26	21	3333	5434	6916	8318	8922	Investigation	MGT8 ST8318:2:1712:1
SRR8524647	United Kingdom		12	2017	34	2	26	21	3333	5434	6916	8318	8922	Investigation	MGT8 ST8318:2:1712:1
SRR8524501	United Kingdom		12	2017	34	2	26	21	3333	5434	6916	8318	8922	Investigation	MGT8 ST8318:2:1712:1
SRR8524463	United Kingdom		12	2017	34	2	26	21	3333	5434	6916	8318	8922	Investigation	MGT8 ST8318:2:1712:1
SRR8523816	United Kingdom		12	2017	34	2	26	21	3333	5434	6916	8318	8922	Investigation	MGT8 ST8318:2:1712:1
SRR8524465	United Kingdom		12	2017	34	2	26	21	3333	5434	6916	8318	8922	Investigation	MGT8 ST8318:2:1712:1
SRR7278512	United Kingdom		12	2017	34	2	26	21	3333	5434	6916	8318	19474	Investigation	MGT8 ST8318:2:1712:1
SRR7286773	United Kingdom		12	2017	34	2	26	4211	3333	10384	6916	18085	19471	Investigation	MGT8 ST8318:2:1712:1
SRR7298357	United Kingdom		12	2017	34	2	26	4100	3333	5434	6916	17583	18885	Investigation	MGT8 ST8318:2:1712:1
SRR7523229	United Kingdom		12	2017	34	2	26	21	3333	5434	6916	8318	18343	Investigation	MGT8 ST8318:2:1712:1
SRR7469156	United Kingdom		12	2017	34	2	26	21	3333	5434	6916	8318	18264	Investigation	MGT8 ST8318:2:1712:1
SRR7416251	United Kingdom		12	2017	34	2	1725	21	5251	10347	13490	8318	18264	Investigation	MGT8 ST8318:2:1712:1
SRR7892347	United Kingdom		12	2017	34	2	26	21	3333	5434	6916	8318	18264	Investigation	MGT8 ST8318:2:1712:1
SRR7249817	United Kingdom		12	2017	34	2	26	21	3333	5434	39958	53908	59122	Investigation	MGT8 ST8318:2:1712:1
SRR7480397	United Kingdom		12	2017	34	2	26	21	3333	5434	6916	8318	18264	Investigation	MGT8 ST8318:2:1712:1
SRR7523196	United Kingdom		12	2017	34	2	26	21	3333	5434	6916	8318	18264	Investigation	MGT8 ST8318:2:1712:1
SRR7351318	United Kingdom		12	2017	34	2	26	21	3333	5434	6916	8318	18264	Investigation	MGT8 ST8318:2:1712:1
SRR7516463	United Kingdom		12	2017	34	2	26	21	3333	5434	6916	8318	18264	Investigation	MGT8 ST8318:2:1712:1
SRR7286884	United Kingdom		12	2017	34	2	26	21	3333	5434	6916	8318	18264	Investigation	MGT8 ST8318:2:1712:1
SRR7456905	United Kingdom		12	2017	34	2	26	21	3333	5434	6916	8318	18264	Investigation	MGT8 ST8318:2:1712:1
SRR7474662	United Kingdom		12	2017	34	2	26	21	3333	5434	6916	8318	18264	Investigation	MGT8 ST8318:2:1712:1
SRR7257123	United Kingdom		12	2017	34	2	26	4165	3333	5434	6916	8318	18264	Investigation	MGT8 ST8318:2:1712:1
SRR7417193	United Kingdom		12	2017	34	2	26	21	3333	5434	6916	8318	18264	Investigation	MGT8 ST8318:2:1712:1
SRR7368928	United Kingdom		12	2017	34	2	26	21	3333	5434	6916	8318	18264	Investigation	MGT8 ST8318:2:1712:1
SRR7495448	United Kingdom		12	2017	34	2	26	21	3333	5434	6916	8318	18264	Investigation	MGT8 ST8318:2:1712:1
SRR7538447	United Kingdom		12	2017	34	2	26	21	3333	5434	6916	8318	18264	Investigation	MGT8 ST8318:2:1712:1
SRR7416344	United Kingdom		12	2017	34	2	26	21	3333	5434	6916	8318	18264	Investigation	MGT8 ST8318:2:1712:1
SRR8523831	United Kingdom		1	2018	34	2	26	21	3333	5434	6916	11559	12240	Investigation	MGT8 ST8318:2:1712:1
SRR7187936	United Kingdom		1	2018	34	2	26	21	3333	5434	6916	8318	18264	Investigation	MGT8 ST8318:2:1712:1
SRR7215966	United Kingdom		1	2018	34	2	26	21	3333	5434	6916	8318	18264	Investigation	MGT8 ST8318:2:1712:1
SRR7480381	United Kingdom		1	2018	34	2	26	21	3333	5434	6916	8318	18264	Investigation	MGT8 ST8318:2:1712:1
SRR8514508	United Kingdom		2	2018	34	2	26	21	3333	5434	6916	11655	12340	Investigation	MGT8 ST8318:2:1712:1
SRR7828458	United Kingdom		8	2018	34	2	26	21	3333	5434	6916	17012	18207	Investigation	MGT8 ST8318:2:1712:1
SRR10018262	United Kingdom		8	2019	34	2	26	21	3333	5434	6916	17012	18207	Investigation	MGT8 ST8318:2:1712:1
SRR12404028	United Kingdom		7	2020	19	2	56	81	577	147	1043	8325	24516	Investigation	MGT8 ST8325:1:2008:1
SRR12416128	United Kingdom		7	2020	19	2	56	81	577	147	1043	8325	24516	Investigation	MGT8 ST8325:1:2008:1
SRR12626279	United Kingdom		8	2020	19	2	56	81	577	147	1043	8325	24896	Investigation	MGT8 ST8325:1:2008:1
SRR12495627	United Kingdom		8	2020	19	2	56	81	577	13044	1043	22852	24784	Investigation	MGT8 ST8325:1:2008:1
SRR12541504	United Kingdom		8	2020	19	2	56	81	577	147	1043	8325	24516	Investigation	MGT8 ST8325:1:2008:1
SRR12541485	United Kingdom		8	2020	19	2	56	81	577	147	1043	8325	24516	Investigation	MGT8 ST8325:1:2008:1
SRR12768445	United Kingdom		9	2020	19	2	56	81	8316	147	1043	23113	25074	Investigation	MGT8 ST8325:1:2008:1
SRR12806941	United Kingdom		9	2020	19	2	56	81	577	147	1043	23157	25132	Investigation	MGT8 ST8325:1:2008:1
SRR13061480	United Kingdom		11	2020	19	2	56	81	577	147	1043	8325	24516	Investigation	MGT8 ST8325:1:2008:1
SRR7187209	United Kingdom		7	2016	19	2	11	27	115	1323	1640	8326	19969	Investigation	MGT8 ST8326:1:1608:1
SRR7538859	United Kingdom		7	2016	19	2	11	27	115	1323	1640	8326	18246	Investigation	MGT8 ST8326:1:1608:1
SRR7439355	United Kingdom		7	2016	19	2	11	27	115	1323	1640	8326	19361	Investigation	MGT8 ST8326:1:1608:1
SRR8671281	United Kingdom		7	2016	19	2	11	27	115	1323	1640	8326	11534	Investigation	MGT8 ST8326:1:1608:1
SRR5193866	United Kingdom		8	2016	19	2	11	27	115	1323	1640	8326	15668	Investigation	MGT8 ST8326:1:1608:1
SRR7444282	United Kingdom		9	2016	19	2	11	27	115	1323	1640	8326	20389	Investigation	MGT8 ST8326:1:1608:1
SRR7359586	United Kingdom		9	2016	19	2	11	27	115	1323	1640	8326	18466	Investigation	MGT8 ST8326:1:1608:1
SRR7516708	United Kingdom		10	2016	19	2	11	27	115	10021	1640	17408	18683	Investigation	MGT8 ST8326:1:1608:1
SRR7284508	United Kingdom		10	2016	19	2	11	27	115	1323	1640	17722	19047	Investigation	MGT8 ST8326:1:1608:1
SRR8658181	United Kingdom		10	2016	19	2	11	27	115	6199	1640	9518	10060	Investigation	MGT8 ST8326:1:1608:1
SRR8658185	United Kingdom		10	2016	19	2	11	27	115	1323	1640	8326	10310	Investigation	MGT8 ST8326:1:1608:1
SRR8658236	United Kingdom		10	2016	19	2	11	27	115	1323	1640	8326	10310	Investigation	MGT8 ST8326:1:1608:1
SRR7402350	United Kingdom		10	2016	19	2	11	27	115	1323	1640	8326	18466	Investigation	MGT8 ST8326:1:1608:1
SRR7350771	United Kingdom		10	2016	19	2	11	27	115	1323	1640	8326	18466	Investigation	MGT8 ST8326:1:1608:1
SRR7184592	United Kingdom		10	2016	19	2	11	27	115	1323	1640	8326	18466	Investigation	MGT8 ST8326:1:1608:1
SRR7495507	United Kingdom		10	2016	19	2	11	27	115	1323	1640	8326	18466	Investigation	MGT8 ST8326:1:1608:1
SRR7416151	United Kingdom		10	2016	19	2	11	27	115	1323	1640	8326	18466	Investigation	MGT8 ST8326:1:1608:1
SRR8648352	United Kingdom		12	2016	19	2	11	27	115	1323	1640	8326	8775	Investigation	MGT8 ST8326:1:1608:1
SRR7350773	United Kingdom		12	2016	19	2	11	27	6345	1323	1640	17347	18615	Investigation	MGT8 ST8326:1:1608:1
SRR7471107	United Kingdom		8	2017	19	52	1010	1891	3463	4745	6946	8366	18431	Investigation	MGT8 ST8366:2:1709:1
SRR7528160	United Kingdom		9	2017	19	52	1010	1891	3463	4745	6946	8366	18431	Investigation	MGT8 ST8366:2:1709:1
SRR7402378	United Kingdom		9	2017	19	52	1010	1891	3463	4745	6946	8366	18431	Investigation	MGT8 ST8366:2:1709:1
SRR8528667	United Kingdom		9	2017	19	52	1010	1891	3463	4745	7607	9226	9753	Investigation	MGT8 ST8366:2:1709:1
SRR8528787	United Kingdom		9	2017	19	52	1010	1891	3463	4745	6946	8366	8819	Investigation	MGT8 ST8366:2:1709:1
SRR8526091	United Kingdom		10	2017	19	52	1010	1891	3463	4745	8406	10219	10797	Investigation	MGT8 ST8366:2:1709:1
SRR7414784	United Kingdom		10	2017	19	52	1010	1891	3463	4745	8406	10219	18417	Investigation	MGT8 ST8366:2:1709:1
SRR7456780	United Kingdom		10	2017	19	52	1010	1891	3463	4745	6946	8366	18431	Investigation	MGT8 ST8366:2:1709:1
SRR8528418	United Kingdom		10	2017	19	52	1010	1891	3463	4745	6946	8366	8819	Investigation	MGT8 ST8366:2:1709:1
SRR7310452	United Kingdom		12	2017	19	52	1010	1891	3463	4745	6946	8366	18431	Investigation	MGT8 ST8366:2:1709:1
SRR8524601	United Kingdom		1	2018	19	52	1010	1891	3463	4745	6946	8482	8948	Investigation	MGT8 ST8366:2:1709:1
SRR7310616	United Kingdom		6	2017	34	2	134	21	3467	615	800	8371	18510	Investigation	MGT8 ST8371:3:1706:1
SRR7458699	United Kingdom		6	2017	34	2	134	21	3467	615	800	8371	18510	Investigation	MGT8 ST8371:3:1706:1
SRR7443997	United Kingdom		6	2017	34	2	134	21	3467	615	800	8371	18510	Investigation	MGT8 ST8371:3:1706:1
SRR7415004	United Kingdom		6	2017	34	2	134	3015	3467	615	800	8371	18510	Investigation	MGT8 ST8371:3:1706:1
SRR8553905	United Kingdom		6	2017	34	2	134	21	3467	615	800	8371	8824	Investigation	MGT8 ST8371:3:1706:1
SRR8584999	United Kingdom		6	2017	34	2	134	21	3467	615	800	8371	8824	Investigation	MGT8 ST8371:3:1706:1
SRR7172587	United Kingdom		7	2017	34	2	134	21	3467	615	13980	18708	20183	Investigation	MGT8 ST8371:3:1706:1
SRR7230698	United Kingdom		7	2017	34	2	134	21	3467	615	800	8371	18510	Investigation	MGT8 ST8371:3:1706:1
SRR7292664	United Kingdom		7	2017	34	2	134	21	3467	615	800	8371	18510	Investigation	MGT8 ST8371:3:1706:1
SRR7358377	United Kingdom		7	2017	34	2	134	21	3467	615	800	8371	18510	Investigation	MGT8 ST8371:3:1706:1
SRR8553887	United Kingdom		7	2017	34	2	134	21	3467	615	800	11295	11946	Investigation	MGT8 ST8371:3:1706:1
SRR8554002	United Kingdom		7	2017	34	2	134	21	3467	615	800	8371	8824	Investigation	MGT8 ST8371:3:1706:1
SRR7368908	United Kingdom		2	2018	34	2	26	2231	3504	5507	35812	47954	52534	Investigation	MGT8 ST8449:5:1802:1
SRR7159886	United Kingdom		2	2018	34	2	26	2231	3504	5507	4303	8449	18042	Investigation	MGT8 ST8449:5:1802:1
SRR7427035	United Kingdom		2	2018	34	2	26	2231	3504	5507	4303	8449	18042	Investigation	MGT8 ST8449:5:1802:1
SRR15369997	United Kingdom		2	2018	34	2	26	2231	3504	5507	4303	8449	18042	Investigation	MGT8 ST8449:5:1802:1
SRR7187903	United Kingdom		2	2018	34	2	26	2231	3504	5507	4303	8449	18042	Investigation	MGT8 ST8449:5:1802:1
SRR7426528	United Kingdom		2	2018	34	2	26	2231	3504	5507	4303	8449	18042	Investigation	MGT8 ST8449:5:1802:1
SRR7439320	United Kingdom		2	2018	34	2	26	2231	3504	5507	4303	8449	18042	Investigation	MGT8 ST8449:5:1802:1
SRR7533391	United Kingdom		2	2018	34	2	26	2231	3504	5507	4303	8449	18042	Investigation	MGT8 ST8449:5:1802:1
SRR7350721	United Kingdom		2	2018	34	2	26	2231	3504	5507	4303	8449	18042	Investigation	MGT8 ST8449:5:1802:1
SRR7408398	United Kingdom		2	2018	34	2	26	2231	3504	5507	4303	8449	18042	Investigation	MGT8 ST8449:5:1802:1
SRR7367581	United Kingdom		2	2018	34	2	26	2231	3504	5507	4303	8449	18042	Investigation	MGT8 ST8449:5:1802:1
SRR7850417	United Kingdom		2	2018	34	2	26	2231	3504	5507	4303	8449	18042	Investigation	MGT8 ST8449:5:1802:1
SRR7292959	United Kingdom		2	2018	34	2	26	2231	3504	5507	4303	8449	18042	Investigation	MGT8 ST8449:5:1802:1
SRR7439452	United Kingdom		2	2018	34	2	26	2231	3504	5507	4303	8449	18042	Investigation	MGT8 ST8449:5:1802:1
SRR7501643	United Kingdom		2	2018	34	2	26	2231	3504	5507	4303	8449	18042	Investigation	MGT8 ST8449:5:1802:1
SRR7278079	United Kingdom		2	2018	34	2	26	2231	3504	5507	4303	8449	18042	Investigation	MGT8 ST8449:5:1802:1
SRR8523863	United Kingdom		2	2018	34	2	26	2231	3504	5507	4303	8449	8909	Investigation	MGT8 ST8449:5:1802:1
SRR8509234	United Kingdom		2	2018	34	2	26	2231	3504	5507	4303	8449	8909	Investigation	MGT8 ST8449:5:1802:1
SRR8514492	United Kingdom		2	2018	34	2	26	2231	3504	5507	4303	8449	8909	Investigation	MGT8 ST8449:5:1802:1
SRR8509109	United Kingdom		2	2018	34	2	26	2231	3504	5507	4303	8449	8909	Investigation	MGT8 ST8449:5:1802:1
SRR8509447	United Kingdom		2	2018	34	2	26	2231	3504	5507	4303	8449	8909	Investigation	MGT8 ST8449:5:1802:1
SRR8514771	United Kingdom		2	2018	34	2	26	2231	3504	5507	4303	8449	8909	Investigation	MGT8 ST8449:5:1802:1
SRR8509195	United Kingdom		3	2018	34	2	26	2231	3504	5507	7008	8444	8904	Investigation	MGT8 ST8449:5:1802:1
SRR7458143	United Kingdom		3	2018	34	2	26	2231	3504	10307	4303	17961	19314	Investigation	MGT8 ST8449:5:1802:1
SRR7444159	United Kingdom		3	2018	34	2	26	2231	3504	5507	4303	8449	18042	Investigation	MGT8 ST8449:5:1802:1
SRR7204382	United Kingdom		3	2018	34	2	26	2231	3504	5507	4303	8449	18042	Investigation	MGT8 ST8449:5:1802:1
SRR7456919	United Kingdom		3	2018	34	2	26	2231	3504	5507	4303	8449	18042	Investigation	MGT8 ST8449:5:1802:1
SRR7903061	United Kingdom		3	2018	34	2	26	2231	3504	5507	4303	8449	18042	Investigation	MGT8 ST8449:5:1802:1
SRR7495676	United Kingdom		3	2018	34	2	26	2231	3504	5507	4303	8449	18042	Investigation	MGT8 ST8449:5:1802:1
SRR7410306	United Kingdom		3	2018	34	2	26	2231	3504	5507	4303	8449	18042	Investigation	MGT8 ST8449:5:1802:1
SRR7292946	United Kingdom		3	2018	34	2	26	2231	3504	5507	4303	8449	18042	Investigation	MGT8 ST8449:5:1802:1
SRR7277772	United Kingdom		3	2018	34	2	26	2231	3504	5507	4303	8449	18042	Investigation	MGT8 ST8449:5:1802:1
SRR7251504	United Kingdom		3	2018	34	2	26	2231	3504	5507	4303	8449	18042	Investigation	MGT8 ST8449:5:1802:1
SRR8509119	United Kingdom		3	2018	34	2	26	2231	3504	5507	4303	8449	8909	Investigation	MGT8 ST8449:5:1802:1
SRR7456926	United Kingdom		4	2018	34	2	26	2231	3504	5507	4303	8449	18042	Investigation	MGT8 ST8449:5:1802:1
SRR7415068	United Kingdom		6	2018	34	2	26	2231	3504	5507	4303	8449	18042	Investigation	MGT8 ST8449:5:1802:1
SRR7349126	United Kingdom		6	2018	34	2	26	2231	3504	5507	4303	8449	18042	Investigation	MGT8 ST8449:5:1802:1
SRR8638513	United Kingdom		6	2017	34	2	26	21	3516	5528	7029	8478	10054	Investigation	MGT8 ST8478:3:1706:1
SRR7414858	United Kingdom		6	2017	34	2	26	21	3516	21	13695	18293	19720	Investigation	MGT8 ST8478:3:1706:1
SRR7187071	United Kingdom		6	2017	34	2	26	21	3516	10637	7029	8478	18667	Investigation	MGT8 ST8478:3:1706:1
SRR7516517	United Kingdom		6	2017	34	2	26	21	3516	21	7029	8478	18667	Investigation	MGT8 ST8478:3:1706:1
SRR7310624	United Kingdom		6	2017	34	2	26	21	3516	21	7029	8478	18667	Investigation	MGT8 ST8478:3:1706:1
SRR15383567	United Kingdom		7	2017	34	2	26	21	3516	21	7029	8478	40802	Investigation	MGT8 ST8478:3:1706:1
SRR8568673	United Kingdom		7	2017	34	2	26	21	3516	21	7029	8478	8944	Investigation	MGT8 ST8478:3:1706:1
SRR7251555	United Kingdom		7	2017	34	2	26	21	3516	21	7029	8478	19200	Investigation	MGT8 ST8478:3:1706:1
SRR7191852	United Kingdom		7	2017	34	2	26	21	3516	21	13834	18500	19951	Investigation	MGT8 ST8478:3:1706:1
SRR7351445	United Kingdom		7	2017	34	2	26	21	3516	21	7029	8478	52532	Investigation	MGT8 ST8478:3:1706:1
SRR7285920	United Kingdom		7	2017	34	2	26	21	3516	21	7029	8478	18667	Investigation	MGT8 ST8478:3:1706:1
SRR7468946	United Kingdom		7	2017	34	2	26	21	3516	21	7029	8478	18667	Investigation	MGT8 ST8478:3:1706:1
SRR7236714	United Kingdom		7	2017	34	2	26	21	3516	21	7029	8478	18667	Investigation	MGT8 ST8478:3:1706:1
SRR7230760	United Kingdom		7	2017	34	2	26	21	3516	21	7029	8478	18667	Investigation	MGT8 ST8478:3:1706:1
SRR7284373	United Kingdom		7	2017	34	2	26	21	3516	21	7029	8478	18667	Investigation	MGT8 ST8478:3:1706:1
SRR7223222	United Kingdom		7	2017	34	2	26	21	3516	21	7029	8478	18667	Investigation	MGT8 ST8478:3:1706:1
SRR7439347	United Kingdom		7	2017	34	2	26	21	3516	11066	7029	8478	18667	Investigation	MGT8 ST8478:3:1706:1
SRR7443916	United Kingdom		7	2017	34	2	26	21	3516	6164	7029	8478	18667	Investigation	MGT8 ST8478:3:1706:1
SRR7879562	United Kingdom		7	2017	34	2	26	21	3516	10405	7029	8478	18667	Investigation	MGT8 ST8478:3:1706:1
SRR7475308	United Kingdom		7	2017	34	2	26	21	3516	21	7029	8478	18667	Investigation	MGT8 ST8478:3:1706:1
SRR7458787	United Kingdom		8	2017	34	2	26	21	3516	10302	13434	17954	19307	Investigation	MGT8 ST8478:3:1706:1
SRR8553951	United Kingdom		8	2017	34	2	26	21	3516	21	7029	8478	8944	Investigation	MGT8 ST8478:3:1706:1
SRR8553917	United Kingdom		8	2017	34	2	26	21	3516	21	7029	8478	8944	Investigation	MGT8 ST8478:3:1706:1
SRR8551943	United Kingdom		8	2017	34	2	26	21	3516	21	7029	8478	8944	Investigation	MGT8 ST8478:3:1706:1
SRR7292933	United Kingdom		8	2017	34	2	26	21	3516	21	7029	17538	18831	Investigation	MGT8 ST8478:3:1706:1
SRR7523627	United Kingdom		8	2017	34	2	26	21	3516	21	7029	8478	18667	Investigation	MGT8 ST8478:3:1706:1
SRR7458773	United Kingdom		8	2017	34	2	26	21	3516	21	7029	8478	18667	Investigation	MGT8 ST8478:3:1706:1
SRR7468989	United Kingdom		8	2017	34	2	26	21	3516	21	7029	8478	18667	Investigation	MGT8 ST8478:3:1706:1
SRR12879932	United Kingdom		8	2017	34	2	26	21	3516	21	7029	8478	18667	Investigation	MGT8 ST8478:3:1706:1
SRR7439478	United Kingdom		8	2017	34	2	26	21	3516	21	7029	8478	18667	Investigation	MGT8 ST8478:3:1706:1
SRR7416260	United Kingdom		8	2017	34	2	26	21	3516	21	7029	8478	18667	Investigation	MGT8 ST8478:3:1706:1
SRR7417371	United Kingdom		9	2017	34	2	26	21	3516	21	12860	17158	18387	Investigation	MGT8 ST8478:3:1706:1
SRR7480290	United Kingdom		9	2017	34	2	26	21	3516	21	7029	8478	18667	Investigation	MGT8 ST8478:3:1706:1
SRR8528452	United Kingdom		10	2017	34	2	26	21	3516	21	7029	8478	8944	Investigation	MGT8 ST8478:3:1706:1
SRR8543312	United Kingdom		10	2017	34	2	26	21	3516	21	7029	8478	8944	Investigation	MGT8 ST8478:3:1706:1
SRR8553958	United Kingdom		7	2017	19	2	54	186	3545	5580	7099	11802	12503	Investigation	MGT8 ST8574:1:1707:1
SRR8553961	United Kingdom		7	2017	19	2	54	186	3545	5580	7099	8574	9055	Investigation	MGT8 ST8574:1:1707:1
SRR7469067	United Kingdom		7	2017	19	2	54	4312	6783	5580	13966	18690	20166	Investigation	MGT8 ST8574:1:1707:1
SRR7480126	United Kingdom		7	2017	19	2	54	186	3545	5580	7099	8574	18741	Investigation	MGT8 ST8574:1:1707:1
SRR7187077	United Kingdom		7	2017	19	2	54	186	3545	10640	7099	8574	18741	Investigation	MGT8 ST8574:1:1707:1
SRR7284260	United Kingdom		7	2017	19	2	54	186	3545	5580	7099	8574	18741	Investigation	MGT8 ST8574:1:1707:1
SRR7443898	United Kingdom		7	2017	19	2	54	186	3545	5580	7099	8574	18741	Investigation	MGT8 ST8574:1:1707:1
SRR7480618	United Kingdom		7	2017	19	2	54	186	3545	5580	7099	8574	18741	Investigation	MGT8 ST8574:1:1707:1
SRR8551684	United Kingdom		8	2017	19	2	54	186	3545	5580	9470	11581	12262	Investigation	MGT8 ST8574:1:1707:1
SRR7351479	United Kingdom		8	2017	19	2	54	186	3545	9967	7099	17314	18579	Investigation	MGT8 ST8574:1:1707:1
SRR7310318	United Kingdom		8	2017	19	2	54	186	3545	5580	7099	8574	18741	Investigation	MGT8 ST8574:1:1707:1
SRR9944979	United Kingdom		7	2019	19	57	1239	2268	3568	5616	7143	8631	19697	Investigation	MGT8 ST8631:1:1907:1
SRR15361928	United Kingdom		7	2019	19	57	1239	2268	3568	21371	7143	37375	40673	Investigation	MGT8 ST8631:1:1907:1
SRR9934354	United Kingdom		7	2019	19	57	1239	2268	3568	5616	7143	8631	9116	Investigation	MGT8 ST8631:1:1907:1
SRR9719461	United Kingdom		7	2019	19	57	1239	2268	3568	5616	7143	8631	9116	Investigation	MGT8 ST8631:1:1907:1
SRR9719537	United Kingdom		7	2019	19	57	1239	2268	3568	5616	7143	8631	9116	Investigation	MGT8 ST8631:1:1907:1
SRR10031634	United Kingdom		8	2019	19	57	1239	2268	3568	5616	7143	20317	21965	Investigation	MGT8 ST8631:1:1907:1
SRR9647956	United Kingdom		6	2019	34	2	1242	21	3461	21	7155	8652	9137	Investigation	MGT8 ST8652:2:1907:1
SRR9422877	United Kingdom		6	2019	34	2	1242	21	3461	21	7155	8652	9137	Investigation	MGT8 ST8652:2:1907:1
SRR9923889	United Kingdom		7	2019	34	2	1242	21	3461	21	7155	8652	19691	Investigation	MGT8 ST8652:2:1907:1
SRR9826980	United Kingdom		7	2019	34	2	1242	21	3461	21	7155	8652	11189	Investigation	MGT8 ST8652:2:1907:1
SRR9849821	United Kingdom		7	2019	34	2	1242	21	3461	21	7155	8652	9137	Investigation	MGT8 ST8652:2:1907:1
SRR10096429	United Kingdom		8	2019	34	2	26	21	3663	559	5526	8892	21616	Investigation	MGT8 ST8892:1:1909:1
SRR10232117	United Kingdom		9	2019	34	2	26	21	3663	11343	5526	19906	21519	Investigation	MGT8 ST8892:1:1909:1
SRR10228850	United Kingdom		9	2019	34	2	26	21	3663	559	5526	8892	21539	Investigation	MGT8 ST8892:1:1909:1
SRR10198892	United Kingdom		9	2019	34	2	26	21	3663	559	5526	8892	21539	Investigation	MGT8 ST8892:1:1909:1
SRR10139571	United Kingdom		9	2019	34	2	26	21	3663	559	5526	8892	21539	Investigation	MGT8 ST8892:1:1909:1
SRR10198933	United Kingdom		9	2019	34	2	26	21	3663	559	5526	8892	21539	Investigation	MGT8 ST8892:1:1909:1
SRR10139523	United Kingdom		9	2019	34	2	26	21	3663	559	5526	8892	21616	Investigation	MGT8 ST8892:1:1909:1
SRR11410459	United Kingdom		2	2020	34	2	26	21	3663	12219	5526	21580	23393	Investigation	MGT8 ST8892:1:1909:1
SRR15853765	United Kingdom		8	2021	34	2	26	21	3663	559	5526	8892	21616	Investigation	MGT8 ST8892:1:1909:1
SRR16173731	United Kingdom		9	2021	34	2	26	21	3663	559	5526	8892	42118	Investigation	MGT8 ST8892:1:1909:1
SRR16173717	United Kingdom		9	2021	34	2	26	21	3663	559	5526	8892	21616	Investigation	MGT8 ST8892:1:1909:1
SRR16195691	United Kingdom		9	2021	34	2	26	21	3663	559	5526	8892	21616	Investigation	MGT8 ST8892:1:1909:1
SRR16490670	United Kingdom		10	2021	34	2	26	21	3663	559	5526	8892	21616	Investigation	MGT8 ST8892:1:1909:1
SRR16988525	United Kingdom		10	2021	34	2	26	21	3663	559	5526	8892	21616	Investigation	MGT8 ST8892:1:1909:1
SRR22133642	United Kingdom		10	2022	34	2	26	21	3663	559	30527	40585	44268	Investigation	MGT8 ST8892:1:1909:1
SRR22284713	United Kingdom		11	2022	34	2	26	21	3663	559	30527	40585	44268	Investigation	MGT8 ST8892:1:1909:1
SRR22340807	United Kingdom		11	2022	34	2	26	21	3663	559	30527	40585	44268	Investigation	MGT8 ST8892:1:1909:1
SRR7890236	United Kingdom		4	2018	19	2	1303	2380	3718	5858	14121	18919	20425	Investigation	MGT8 ST9023:3:1804:1
SRR7249784	United Kingdom		4	2018	19	2	1303	2380	3718	5858	7433	9023	15468	Investigation	MGT8 ST9023:3:1804:1
SRR7191848	United Kingdom		4	2018	19	2	1303	2380	3718	5858	7433	9023	15468	Investigation	MGT8 ST9023:3:1804:1
SRR7444132	United Kingdom		4	2018	19	2	1303	2380	3718	5858	7433	9023	15468	Investigation	MGT8 ST9023:3:1804:1
SRR8508950	United Kingdom		4	2018	19	2	1303	2380	3718	5858	7433	9023	9540	Investigation	MGT8 ST9023:3:1804:1
SRR7841577	United Kingdom		7	2018	19	2	1303	2380	3718	5858	7433	16933	18112	Investigation	MGT8 ST9023:3:1804:1
SRR7842442	United Kingdom		7	2018	19	2	1303	2380	3718	5858	7433	9023	15468	Investigation	MGT8 ST9023:3:1804:1
SRR8380062	United Kingdom		7	2018	19	2	1303	2380	3718	5858	7433	9023	9540	Investigation	MGT8 ST9023:3:1804:1
SRR7873888	United Kingdom		8	2018	19	2	1303	2380	3718	5858	7433	9023	15468	Investigation	MGT8 ST9023:3:1804:1
SRR7850667	United Kingdom		8	2018	19	2	1303	2380	3718	5858	7433	9023	15468	Investigation	MGT8 ST9023:3:1804:1
SRR7842554	United Kingdom		8	2018	19	2	1303	2380	3718	5858	7433	9023	15468	Investigation	MGT8 ST9023:3:1804:1
SRR7850441	United Kingdom		8	2018	19	2	1303	2380	3718	5858	7433	9023	15468	Investigation	MGT8 ST9023:3:1804:1
SRR7879549	United Kingdom		8	2018	19	2	1303	2380	3718	5858	7433	9023	17906	Investigation	MGT8 ST9023:3:1804:1
SRR7892254	United Kingdom		8	2018	19	2	1303	2380	3718	5858	7433	9023	17906	Investigation	MGT8 ST9023:3:1804:1
SRR8370534	United Kingdom		8	2018	19	2	1303	2380	3718	5858	7433	9023	9900	Investigation	MGT8 ST9023:3:1804:1
SRR8118218	United Kingdom		10	2018	19	2	1303	2380	3718	5858	7433	9023	9540	Investigation	MGT8 ST9023:3:1804:1
SRR11583945	United Kingdom		4	2020	19	2	1303	2380	3718	5858	16098	21686	23509	Investigation	MGT8 ST9023:3:1804:1
SRR11791561	United Kingdom		5	2020	19	2	1303	2380	8204	5858	7433	22758	24682	Investigation	MGT8 ST9023:3:1804:1
SRR12200438	United Kingdom		6	2020	19	2	1303	2380	3718	5858	7433	9023	15468	Investigation	MGT8 ST9023:3:1804:1
SRR7298814	United Kingdom		5	2017	19	2	721	737	2003	5899	7480	9081	18677	Investigation	MGT8 ST9081:1:1706:1
SRR7427062	United Kingdom		6	2017	19	2	721	737	2003	5899	13477	18014	19374	Investigation	MGT8 ST9081:1:1706:1
SRR8568781	United Kingdom		6	2017	19	2	721	3149	2003	5899	7480	9081	12824	Investigation	MGT8 ST9081:1:1706:1
SRR7475412	United Kingdom		6	2017	19	2	721	737	2003	10460	7480	9081	18677	Investigation	MGT8 ST9081:1:1706:1
SRR7187959	United Kingdom		6	2017	19	2	721	737	2003	5899	7480	9081	18677	Investigation	MGT8 ST9081:1:1706:1
SRR7187906	United Kingdom		6	2017	19	2	721	737	2003	5899	7480	9081	18677	Investigation	MGT8 ST9081:1:1706:1
SRR7444231	United Kingdom		6	2017	19	2	721	737	2003	5899	7480	9081	18677	Investigation	MGT8 ST9081:1:1706:1
SRR8648331	United Kingdom		6	2017	19	2	721	737	2003	5899	7480	9081	9602	Investigation	MGT8 ST9081:1:1706:1
SRR8568777	United Kingdom		6	2017	19	2	721	737	2003	5899	7480	9081	9602	Investigation	MGT8 ST9081:1:1706:1
SRR8658053	United Kingdom		9	2016	34	2	1315	21	3774	21	7535	9144	9762	Investigation	MGT8 ST9144:2:1610:1
SRR7910394	United Kingdom		9	2016	34	2	1315	21	3774	21	7535	9144	19221	Investigation	MGT8 ST9144:2:1610:1
SRR8657023	United Kingdom		10	2016	34	2	1315	21	3774	21	7535	9144	9667	Investigation	MGT8 ST9144:2:1610:1
SRR7474867	United Kingdom		10	2016	34	2	1315	21	3774	21	7535	9144	19221	Investigation	MGT8 ST9144:2:1610:1
SRR7475426	United Kingdom		10	2016	34	2	1315	21	3774	21	7535	9144	19221	Investigation	MGT8 ST9144:2:1610:1
SRR7187278	United Kingdom		10	2017	34	2	1315	21	3774	21	13705	18309	19739	Investigation	MGT8 ST9144:2:1610:1
SRR7184601	United Kingdom		11	2017	34	2	1315	21	3774	10500	13705	18309	19739	Investigation	MGT8 ST9144:2:1610:1
SRR10120283	United Kingdom		8	2019	19	9	188	292	3888	6112	7740	9382	21815	Investigation	MGT8 ST9382:1:1909:1
SRR10229757	United Kingdom		9	2019	19	9	188	292	3888	6112	14890	19970	21590	Investigation	MGT8 ST9382:1:1909:1
SRR10229755	United Kingdom		9	2019	19	9	188	292	3888	6112	14927	20019	21643	Investigation	MGT8 ST9382:1:1909:1
SRR10198927	United Kingdom		9	2019	19	9	188	292	3888	6112	7740	9382	21339	Investigation	MGT8 ST9382:1:1909:1
SRR10254219	United Kingdom		9	2019	19	9	188	292	3888	6112	7740	9382	21339	Investigation	MGT8 ST9382:1:1909:1
SRR10232142	United Kingdom		9	2019	19	9	188	292	3888	6112	7740	9382	21339	Investigation	MGT8 ST9382:1:1909:1
SRR10232082	United Kingdom		9	2019	19	9	188	292	3888	6112	7740	9382	21339	Investigation	MGT8 ST9382:1:1909:1
SRR10235734	United Kingdom		9	2019	19	9	188	292	3888	6112	7740	9382	21339	Investigation	MGT8 ST9382:1:1909:1
SRR10222013	United Kingdom		9	2019	19	9	188	292	3888	6112	7740	9382	21339	Investigation	MGT8 ST9382:1:1909:1
SRR10313693	United Kingdom		10	2019	19	9	188	292	3888	6112	7740	9382	21398	Investigation	MGT8 ST9382:1:1909:1
SRR10302541	United Kingdom		10	2019	19	9	188	292	3888	6112	7740	9382	21339	Investigation	MGT8 ST9382:1:1909:1
SRR10313747	United Kingdom		10	2019	19	9	188	292	3888	6112	7740	9382	21339	Investigation	MGT8 ST9382:1:1909:1
SRR10381319	United Kingdom		10	2019	19	9	188	292	3888	6112	7740	9382	21339	Investigation	MGT8 ST9382:1:1909:1
SRR10513393	United Kingdom		11	2019	19	9	188	292	3888	6112	7740	9382	21339	Investigation	MGT8 ST9382:1:1909:1
SRR11791555	United Kingdom		5	2020	19	9	188	292	3888	6112	7740	9382	21339	Investigation	MGT8 ST9382:1:1909:1
SRR7350778	United Kingdom		10	2017	34	2	234	46	3897	863	7760	9402	18293	Investigation	MGT8 ST9402:3:1711:1
SRR8526006	United Kingdom		10	2017	34	2	234	46	3897	863	7760	9402	9937	Investigation	MGT8 ST9402:3:1711:1
SRR7351521	United Kingdom		11	2017	34	2	234	4050	3897	9959	7760	17299	18561	Investigation	MGT8 ST9402:3:1711:1
SRR7223153	United Kingdom		11	2017	34	2	234	46	3897	10414	7760	18143	19546	Investigation	MGT8 ST9402:3:1711:1
SRR7458703	United Kingdom		11	2017	34	2	234	46	3897	863	14033	18780	20264	Investigation	MGT8 ST9402:3:1711:1
SRR7439486	United Kingdom		11	2017	34	2	234	46	3897	863	14477	19409	20965	Investigation	MGT8 ST9402:3:1711:1
SRR7457142	United Kingdom		11	2017	34	2	234	46	3897	10315	7760	17972	19328	Investigation	MGT8 ST9402:3:1711:1
SRR7516508	United Kingdom		11	2017	34	2	234	46	3897	863	7760	17485	18771	Investigation	MGT8 ST9402:3:1711:1
SRR7249859	United Kingdom		11	2017	34	2	234	46	3897	863	7760	9402	18293	Investigation	MGT8 ST9402:3:1711:1
SRR7469077	United Kingdom		11	2017	34	2	234	46	3897	863	7760	9402	18293	Investigation	MGT8 ST9402:3:1711:1
SRR7275135	United Kingdom		11	2017	34	2	234	46	3897	863	7760	9402	18293	Investigation	MGT8 ST9402:3:1711:1
SRR7350742	United Kingdom		11	2017	34	2	234	46	3897	863	7760	9402	18293	Investigation	MGT8 ST9402:3:1711:1
SRR7495570	United Kingdom		11	2017	34	2	234	46	3897	863	7760	9402	18293	Investigation	MGT8 ST9402:3:1711:1
SRR7416351	United Kingdom		11	2017	34	2	234	46	3897	863	7760	9402	18293	Investigation	MGT8 ST9402:3:1711:1
SRR7533514	United Kingdom		11	2017	34	2	234	46	3897	863	7760	9402	18293	Investigation	MGT8 ST9402:3:1711:1
SRR7286846	United Kingdom		11	2017	34	2	234	46	3897	863	7760	9402	18293	Investigation	MGT8 ST9402:3:1711:1
SRR8525974	United Kingdom		11	2017	34	2	234	46	3897	863	7760	9402	9937	Investigation	MGT8 ST9402:3:1711:1
SRR8526096	United Kingdom		11	2017	34	2	234	46	3897	863	7760	9402	9937	Investigation	MGT8 ST9402:3:1711:1
SRR8526062	United Kingdom		11	2017	34	2	234	46	3897	863	7760	9402	9937	Investigation	MGT8 ST9402:3:1711:1
SRR8526060	United Kingdom		11	2017	34	2	234	46	3897	863	7760	9402	9937	Investigation	MGT8 ST9402:3:1711:1
SRR8526112	United Kingdom		11	2017	34	2	234	46	3897	863	7760	9402	9937	Investigation	MGT8 ST9402:3:1711:1
SRR8526099	United Kingdom		11	2017	34	2	234	46	3897	863	7760	9402	9937	Investigation	MGT8 ST9402:3:1711:1
SRR7471130	United Kingdom		11	2016	19	78	245	467	852	2955	3661	18175	19583	Investigation	MGT8 ST9406:4:1612:1
SRR7538823	United Kingdom		11	2016	19	78	245	467	852	2955	3661	9406	18253	Investigation	MGT8 ST9406:4:1612:1
SRR7292905	United Kingdom		11	2016	19	78	245	467	852	2955	3661	9406	18253	Investigation	MGT8 ST9406:4:1612:1
SRR8648242	United Kingdom		12	2016	19	78	245	467	852	2955	3661	9406	9941	Investigation	MGT8 ST9406:4:1612:1
SRR7465082	United Kingdom		12	2016	19	78	245	467	852	2955	3661	9406	18253	Investigation	MGT8 ST9406:4:1612:1
SRR8648338	United Kingdom		2	2017	19	78	245	467	852	2955	3661	9406	9941	Investigation	MGT8 ST9406:4:1612:1
SRR5585356	United Kingdom		2	2017	19	78	245	467	852	2955	11522	15172	16153	Investigation	MGT8 ST9406:4:1612:1
SRR7298800	United Kingdom		2	2017	19	78	245	467	6363	2955	3661	17402	18675	Investigation	MGT8 ST9406:4:1612:1
SRR7527795	United Kingdom		3	2017	19	78	245	467	852	2955	3661	9406	18327	Investigation	MGT8 ST9406:4:1612:1
SRR7157762	United Kingdom		3	2017	19	78	245	467	852	2955	3661	9406	18253	Investigation	MGT8 ST9406:4:1612:1
SRR7480414	United Kingdom		3	2017	19	78	245	467	852	10258	3661	17867	19214	Investigation	MGT8 ST9406:4:1612:1
SRR5583247	United Kingdom		4	2017	19	78	245	467	852	2955	3616	15096	16066	Investigation	MGT8 ST9406:4:1612:1
SRR7108614	United Kingdom		5	2017	19	78	245	467	852	2955	3661	9406	18253	Investigation	MGT8 ST9406:4:1612:1
SRR7204562	United Kingdom		5	2017	19	78	245	467	852	2955	3661	9406	18253	Investigation	MGT8 ST9406:4:1612:1
SRR7350787	United Kingdom		5	2017	19	78	245	467	852	2955	3661	9406	18253	Investigation	MGT8 ST9406:4:1612:1
SRR7230385	United Kingdom		5	2017	19	78	245	467	852	2955	3661	9406	18253	Investigation	MGT8 ST9406:4:1612:1
SRR7122595	United Kingdom		6	2017	19	78	245	467	852	10258	14219	19052	20572	Investigation	MGT8 ST9406:4:1612:1
SRR7523618	United Kingdom		7	2017	19	78	245	4001	852	2955	12822	17112	18332	Investigation	MGT8 ST9406:4:1612:1
SRR7480598	United Kingdom		9	2017	19	78	245	467	852	2955	3661	9406	18253	Investigation	MGT8 ST9406:4:1612:1
SRR7468975	United Kingdom		9	2017	19	78	245	467	852	2955	3661	9406	18253	Investigation	MGT8 ST9406:4:1612:1
SRR8548695	United Kingdom		10	2017	19	78	245	467	852	2955	3661	9406	9941	Investigation	MGT8 ST9406:4:1612:1
SRR7285939	United Kingdom		10	2017	19	78	245	467	852	2955	3661	9406	19465	Investigation	MGT8 ST9406:4:1612:1
SRR15366166	United Kingdom		10	2017	19	78	245	467	852	2955	3661	9406	18253	Investigation	MGT8 ST9406:4:1612:1
SRR7349320	United Kingdom		12	2017	19	78	245	467	852	2955	3661	9406	18253	Investigation	MGT8 ST9406:4:1612:1
SRR7465090	United Kingdom		12	2017	19	78	245	467	852	2955	3661	9406	18253	Investigation	MGT8 ST9406:4:1612:1
SRR7350779	United Kingdom		3	2018	19	78	245	467	852	2955	3661	9406	18624	Investigation	MGT8 ST9406:4:1612:1
SRR7465100	United Kingdom		3	2018	19	78	245	467	852	2955	7362	8940	20267	Investigation	MGT8 ST9406:4:1612:1
SRR7444209	United Kingdom		6	2018	19	78	245	467	852	2955	7362	8940	20469	Investigation	MGT8 ST9406:4:1612:1
SRR8484200	United Kingdom		7	2018	19	78	245	467	852	2955	7362	8940	9450	Investigation	MGT8 ST9406:4:1612:1
SRR8117028	United Kingdom		10	2018	19	78	245	467	852	2955	7720	9359	9892	Investigation	MGT8 ST9406:4:1612:1
SRR8186107	United Kingdom		10	2018	19	78	245	467	852	2955	8030	9733	10286	Investigation	MGT8 ST9406:4:1612:1
SRR8087184	United Kingdom		10	2018	19	78	245	467	852	2955	7362	8940	9450	Investigation	MGT8 ST9406:4:1612:1
SRR8691548	United Kingdom		2	2019	19	78	245	467	852	2955	8030	9733	11252	Investigation	MGT8 ST9406:4:1612:1
SRR8691677	United Kingdom		2	2019	19	78	245	467	852	2955	8030	9733	10286	Investigation	MGT8 ST9406:4:1612:1
SRR8754455	United Kingdom		3	2019	19	78	245	467	852	2955	8030	9733	11500	Investigation	MGT8 ST9406:4:1612:1
SRR8667343	United Kingdom		8	2016	34	2	225	2510	3422	852	5862	9462	9998	Investigation	MGT8 ST9462:2:1609:1
SRR8661190	United Kingdom		9	2016	34	2	225	2510	3422	852	5862	9462	9998	Investigation	MGT8 ST9462:2:1609:1
SRR8661130	United Kingdom		9	2016	34	2	225	2510	3422	852	5862	9462	9998	Investigation	MGT8 ST9462:2:1609:1
SRR7416345	United Kingdom		9	2016	34	2	225	2510	3422	852	5862	9462	19117	Investigation	MGT8 ST9462:2:1609:1
SRR7284316	United Kingdom		9	2016	34	2	225	2510	3422	852	5862	9462	19117	Investigation	MGT8 ST9462:2:1609:1
SRR7157828	United Kingdom		9	2016	34	2	225	2510	3422	852	5862	9462	19117	Investigation	MGT8 ST9462:2:1609:1
SRR7475511	United Kingdom		10	2016	34	2	225	2510	3422	852	5862	9462	19117	Investigation	MGT8 ST9462:2:1609:1
SRR7892302	United Kingdom		10	2016	34	2	225	2510	3422	852	5862	9462	19117	Investigation	MGT8 ST9462:2:1609:1
SRR6111001	United Kingdom		11	2015	19	57	215	331	560	824	1034	1218	1295	Investigation	MGT9 ST1295:2:1511:1
SRR6111254	United Kingdom		11	2015	19	57	215	331	560	824	1034	1218	1295	Investigation	MGT9 ST1295:2:1511:1
SRR6062258	United Kingdom		11	2015	19	57	215	331	560	824	1034	1218	1295	Investigation	MGT9 ST1295:2:1511:1
SRR6074533	United Kingdom		11	2015	19	57	215	331	560	824	1034	1218	1295	Investigation	MGT9 ST1295:2:1511:1
SRR6111005	United Kingdom		11	2015	19	57	215	331	560	824	1034	1218	1295	Investigation	MGT9 ST1295:2:1511:1
SRR6110996	United Kingdom		11	2015	19	57	215	331	560	824	1034	1218	1295	Investigation	MGT9 ST1295:2:1511:1
SRR6062323	United Kingdom		11	2015	19	57	215	331	560	824	1034	1218	1295	Investigation	MGT9 ST1295:2:1511:1
SRR6062333	United Kingdom		11	2015	19	57	215	331	560	824	1034	12921	13703	Investigation	MGT9 ST1295:2:1511:1
SRR6062264	United Kingdom		11	2015	19	57	215	331	560	824	1034	1218	1295	Investigation	MGT9 ST1295:2:1511:1
SRR6062341	United Kingdom		11	2015	19	57	215	331	560	824	1034	1282	1360	Investigation	MGT9 ST1295:2:1511:1
SRR6074642	United Kingdom		12	2015	19	57	215	331	560	824	1034	1218	1295	Investigation	MGT9 ST1295:2:1511:1
SRR6074633	United Kingdom		12	2015	19	57	215	331	560	824	1034	1218	1295	Investigation	MGT9 ST1295:2:1511:1
SRR6117502	United Kingdom		6	2015	19	2	242	369	614	874	1102	1290	1368	Investigation	MGT9 ST1368:3:1506:1
SRR6062350	United Kingdom		6	2015	19	2	242	369	614	874	1102	1290	1368	Investigation	MGT9 ST1368:3:1506:1
SRR3286915	United Kingdom		6	2015	19	2	242	369	614	874	1102	1290	1368	Investigation	MGT9 ST1368:3:1506:1
SRR6111300	United Kingdom		6	2015	19	2	242	369	614	874	1102	1290	1368	Investigation	MGT9 ST1368:3:1506:1
SRR7443949	United Kingdom		6	2015	19	2	242	369	614	874	1102	18942	20450	Investigation	MGT9 ST1368:3:1506:1
SRR6074636	United Kingdom		9	2015	34	2	18	21	20	911	1142	1333	1411	Investigation	MGT9 ST1411:0:1510:1
SRR3285458	United Kingdom		9	2015	34	2	18	21	20	911	1142	1333	1411	Investigation	MGT9 ST1411:0:1510:1
SRR6116896	United Kingdom		9	2015	34	2	18	21	20	911	1142	1333	1411	Investigation	MGT9 ST1411:0:1510:1
SRR6062399	United Kingdom		10	2015	34	2	18	21	20	911	1142	1333	1411	Investigation	MGT9 ST1411:0:1510:1
SRR6111343	United Kingdom		10	2015	34	2	18	21	20	911	1142	1333	1411	Investigation	MGT9 ST1411:0:1510:1
SRR3284812	United Kingdom		11	2015	34	2	18	21	20	911	1142	1333	1411	Investigation	MGT9 ST1411:0:1510:1
SRR3322318	United Kingdom		10	2015	34	2	26	797	594	559	1183	2670	2833	Investigation	MGT9 ST1460:1:1511:1
SRR6111043	United Kingdom		10	2015	34	2	26	21	594	559	1183	1379	1460	Investigation	MGT9 ST1460:1:1511:1
SRR6074631	United Kingdom		10	2015	34	2	26	21	594	559	1183	1379	1460	Investigation	MGT9 ST1460:1:1511:1
SRR3322689	United Kingdom		10	2015	34	2	26	21	594	559	1183	1379	1460	Investigation	MGT9 ST1460:1:1511:1
SRR6111211	United Kingdom		11	2015	34	2	26	21	594	559	1183	1379	1460	Investigation	MGT9 ST1460:1:1511:1
SRR6062460	United Kingdom		11	2015	34	2	26	21	594	559	1183	1379	1460	Investigation	MGT9 ST1460:1:1511:1
SRR6111012	United Kingdom		12	2015	34	2	26	21	594	559	1183	1379	1460	Investigation	MGT9 ST1460:1:1511:1
SRR3285460	United Kingdom		12	2015	34	2	26	21	594	559	1183	1379	1460	Investigation	MGT9 ST1460:1:1511:1
SRR3286837	United Kingdom		6	2015	34	2	26	354	681	974	1073	1417	2663	Investigation	MGT9 ST1503:3:1506:1
SRR3286913	United Kingdom		6	2015	34	2	26	354	681	974	1073	1417	1503	Investigation	MGT9 ST1503:3:1506:1
SRR6114069	United Kingdom		6	2015	34	2	26	354	681	974	1073	1417	1503	Investigation	MGT9 ST1503:3:1506:1
SRR6111290	United Kingdom		6	2015	34	2	26	354	681	974	1073	1417	1503	Investigation	MGT9 ST1503:3:1506:1
SRR3285080	United Kingdom		6	2015	34	2	26	354	681	974	1073	1417	1503	Investigation	MGT9 ST1503:3:1506:1
SRR3286895	United Kingdom		6	2015	34	2	26	354	681	974	1073	1417	1503	Investigation	MGT9 ST1503:3:1506:1
SRR3286892	United Kingdom		6	2015	34	2	26	354	681	974	1073	1417	1503	Investigation	MGT9 ST1503:3:1506:1
SRR3286776	United Kingdom		6	2015	34	2	26	354	681	974	1073	1417	1503	Investigation	MGT9 ST1503:3:1506:1
SRR3285425	United Kingdom		6	2015	34	2	26	354	681	974	1073	1417	1503	Investigation	MGT9 ST1503:3:1506:1
SRR3286903	United Kingdom		6	2015	34	2	26	354	681	974	1073	1417	2663	Investigation	MGT9 ST1503:3:1506:1
SRR3286815	United Kingdom		6	2015	34	2	26	354	681	974	1073	1417	1503	Investigation	MGT9 ST1503:3:1506:1
SRR3286851	United Kingdom		6	2015	34	2	26	354	681	974	1073	1417	1503	Investigation	MGT9 ST1503:3:1506:1
SRR3285456	United Kingdom		6	2015	34	2	26	354	681	974	1073	2463	2610	Investigation	MGT9 ST1503:3:1506:1
SRR3285471	United Kingdom		7	2015	34	2	26	354	681	974	1073	1417	1503	Investigation	MGT9 ST1503:3:1506:1
SRR3321719	United Kingdom		7	2015	34	2	26	354	681	974	1073	1417	1503	Investigation	MGT9 ST1503:3:1506:1
SRR6110975	United Kingdom		7	2015	34	2	26	354	681	974	1073	1417	1647	Investigation	MGT9 ST1503:3:1506:1
SRR6074557	United Kingdom		7	2015	34	2	26	354	681	974	1073	1417	1503	Investigation	MGT9 ST1503:3:1506:1
SRR8667243	United Kingdom		7	2016	19	2	56	81	577	147	1043	8325	9058	Investigation	MGT9 ST15366:1:1608:1
SRR7426624	United Kingdom		8	2016	19	2	56	81	577	147	1043	8325	15366	Investigation	MGT9 ST15366:1:1608:1
SRR5215740	United Kingdom		8	2016	19	2	56	81	577	147	1043	8325	15366	Investigation	MGT9 ST15366:1:1608:1
SRR7349146	United Kingdom		8	2016	19	2	56	81	577	147	1043	8325	15366	Investigation	MGT9 ST15366:1:1608:1
SRR7285900	United Kingdom		8	2016	19	2	56	81	577	147	1043	8325	15366	Investigation	MGT9 ST15366:1:1608:1
SRR8661024	United Kingdom		9	2016	19	2	56	81	577	147	1043	8325	9985	Investigation	MGT9 ST15366:1:1608:1
SRR7458607	United Kingdom		9	2016	19	2	56	4337	577	147	1043	18817	20307	Investigation	MGT9 ST15366:1:1608:1
SRR8667445	United Kingdom		9	2016	19	2	56	81	577	6175	1043	9476	10012	Investigation	MGT9 ST15366:1:1608:1
SRR7458216	United Kingdom		9	2016	19	2	56	81	577	147	1043	18787	20275	Investigation	MGT9 ST15366:1:1608:1
SRR7527800	United Kingdom		9	2016	19	2	56	81	577	147	1043	8325	15366	Investigation	MGT9 ST15366:1:1608:1
SRR7523836	United Kingdom		9	2016	19	2	56	81	577	147	1043	8325	15366	Investigation	MGT9 ST15366:1:1608:1
SRR7426541	United Kingdom		9	2016	19	2	56	81	577	147	1043	8325	15366	Investigation	MGT9 ST15366:1:1608:1
SRR7223164	United Kingdom		9	2016	19	2	56	81	577	147	1043	8325	15366	Investigation	MGT9 ST15366:1:1608:1
SRR7902689	United Kingdom		9	2016	19	2	56	81	577	147	1043	8325	15366	Investigation	MGT9 ST15366:1:1608:1
SRR7417207	United Kingdom		9	2016	19	2	56	81	577	147	1043	8325	15366	Investigation	MGT9 ST15366:1:1608:1
SRR7163813	United Kingdom		9	2016	19	2	56	81	577	147	1043	8325	15366	Investigation	MGT9 ST15366:1:1608:1
SRR8661094	United Kingdom		9	2016	19	2	56	81	577	147	1043	8325	9058	Investigation	MGT9 ST15366:1:1608:1
SRR8661179	United Kingdom		9	2016	19	2	56	81	577	147	1043	8325	9058	Investigation	MGT9 ST15366:1:1608:1
SRR8661076	United Kingdom		9	2016	19	2	56	81	577	147	1043	8325	9058	Investigation	MGT9 ST15366:1:1608:1
SRR7343879	United Kingdom		10	2016	19	2	56	81	577	147	1043	8325	18638	Investigation	MGT9 ST15366:1:1608:1
SRR7416104	United Kingdom		10	2016	19	2	56	81	577	147	1043	8325	15366	Investigation	MGT9 ST15366:1:1608:1
SRR7204598	United Kingdom		10	2016	19	2	56	81	577	147	1043	8325	15366	Investigation	MGT9 ST15366:1:1608:1
SRR7351418	United Kingdom		10	2016	19	2	56	81	577	147	1043	8325	15366	Investigation	MGT9 ST15366:1:1608:1
SRR7351508	United Kingdom		10	2016	19	2	56	81	577	147	1043	8325	15366	Investigation	MGT9 ST15366:1:1608:1
SRR7426955	United Kingdom		10	2016	19	2	56	81	577	147	1043	8325	15366	Investigation	MGT9 ST15366:1:1608:1
SRR7350698	United Kingdom		10	2016	19	2	56	81	577	147	1043	8325	15366	Investigation	MGT9 ST15366:1:1608:1
SRR8658159	United Kingdom		10	2016	19	2	56	81	577	147	1043	8325	9058	Investigation	MGT9 ST15366:1:1608:1
SRR8667463	United Kingdom		12	2016	19	2	56	81	577	147	9408	11497	22390	Investigation	MGT9 ST15366:1:1608:1
SRR8655504	United Kingdom		12	2016	19	267	56	81	577	147	1043	8202	22391	Investigation	MGT9 ST15366:1:1608:1
SRR8647910	United Kingdom		12	2016	19	2	56	81	577	147	1043	20691	22388	Investigation	MGT9 ST15366:1:1608:1
SRR7528185	United Kingdom		12	2016	19	2	56	81	577	147	1043	8325	17857	Investigation	MGT9 ST15366:1:1608:1
SRR7506897	United Kingdom		12	2016	19	2	56	81	577	147	1043	8325	17857	Investigation	MGT9 ST15366:1:1608:1
SRR7511920	United Kingdom		12	2016	19	2	56	81	577	147	1043	8325	17857	Investigation	MGT9 ST15366:1:1608:1
SRR8647934	United Kingdom		12	2016	19	267	56	81	577	147	1043	8202	8645	Investigation	MGT9 ST15366:1:1608:1
SRR8648128	United Kingdom		12	2016	19	267	56	81	577	147	1043	8202	8645	Investigation	MGT9 ST15366:1:1608:1
SRR8648184	United Kingdom		12	2016	19	2	56	81	577	147	1043	8325	8774	Investigation	MGT9 ST15366:1:1608:1
SRR8647681	United Kingdom		12	2016	19	2	56	81	577	147	1043	8325	8774	Investigation	MGT9 ST15366:1:1608:1
SRR8648342	United Kingdom		12	2016	19	2	56	81	577	147	1043	8325	9058	Investigation	MGT9 ST15366:1:1608:1
SRR8647237	United Kingdom		12	2016	19	2	56	81	577	147	1043	8325	9058	Investigation	MGT9 ST15366:1:1608:1
SRR8645726	United Kingdom		2	2017	19	2	56	81	577	6855	1043	10629	11231	Investigation	MGT9 ST15366:1:1608:1
SRR7427007	United Kingdom		2	2017	19	2	56	81	577	147	1043	8325	15366	Investigation	MGT9 ST15366:1:1608:1
SRR7474666	United Kingdom		3	2017	19	2	56	81	577	147	13964	18685	20157	Investigation	MGT9 ST15366:1:1608:1
SRR7516551	United Kingdom		3	2017	19	2	56	81	577	10022	3608	17411	18687	Investigation	MGT9 ST15366:1:1608:1
SRR5585170	United Kingdom		3	2017	19	2	56	81	577	147	1043	8325	14945	Investigation	MGT9 ST15366:1:1608:1
SRR5583160	United Kingdom		3	2017	19	2	56	81	577	147	3608	9724	16063	Investigation	MGT9 ST15366:1:1608:1
SRR7369097	United Kingdom		3	2017	19	2	56	81	577	147	3608	9724	16063	Investigation	MGT9 ST15366:1:1608:1
SRR15383545	United Kingdom		3	2017	19	2	56	81	577	147	3608	9724	16063	Investigation	MGT9 ST15366:1:1608:1
SRR8648335	United Kingdom		3	2017	19	2	56	81	577	7021	1043	8325	9058	Investigation	MGT9 ST15366:1:1608:1
SRR5584999	United Kingdom		4	2017	19	2	56	81	577	147	1043	25735	27960	Investigation	MGT9 ST15366:1:1608:1
SRR5585117	United Kingdom		4	2017	19	2	56	81	577	147	1043	15170	16151	Investigation	MGT9 ST15366:1:1608:1
SRR5583191	United Kingdom		4	2017	19	2	56	81	577	147	1043	8325	15366	Investigation	MGT9 ST15366:1:1608:1
SRR5585323	United Kingdom		4	2017	19	2	56	81	577	147	1043	8325	15366	Investigation	MGT9 ST15366:1:1608:1
SRR7285930	United Kingdom		5	2017	19	2	56	81	577	147	1043	8325	15366	Investigation	MGT9 ST15366:1:1608:1
SRR7427068	United Kingdom		5	2017	19	2	56	81	577	147	1043	8325	15366	Investigation	MGT9 ST15366:1:1608:1
SRR7359622	United Kingdom		5	2017	19	2	56	81	577	147	1043	8325	15366	Investigation	MGT9 ST15366:1:1608:1
SRR7159935	United Kingdom		5	2017	19	2	56	81	577	147	1043	8325	15366	Investigation	MGT9 ST15366:1:1608:1
SRR7216063	United Kingdom		5	2017	19	2	56	81	577	147	1043	8325	15366	Investigation	MGT9 ST15366:1:1608:1
SRR7426931	United Kingdom		5	2017	19	2	56	81	577	147	1043	8325	17857	Investigation	MGT9 ST15366:1:1608:1
SRR7451113	United Kingdom		5	2017	19	2	56	81	577	147	1043	8325	17857	Investigation	MGT9 ST15366:1:1608:1
SRR8650742	United Kingdom		5	2017	19	2	56	81	577	147	1043	8325	8933	Investigation	MGT9 ST15366:1:1608:1
SRR7533235	United Kingdom		6	2017	19	2	56	4083	577	147	13089	17476	18761	Investigation	MGT9 ST15366:1:1608:1
SRR8638896	United Kingdom		6	2017	19	2	56	81	577	147	3608	9724	10277	Investigation	MGT9 ST15366:1:1608:1
SRR7457962	United Kingdom		6	2017	None	2	56	4340	577	5535	14063	18825	20317	Investigation	MGT9 ST15366:1:1608:1
SRR8585093	United Kingdom		6	2017	19	267	56	81	577	147	9262	11297	11948	Investigation	MGT9 ST15366:1:1608:1
SRR8585052	United Kingdom		6	2017	19	267	56	81	577	147	9262	11297	11948	Investigation	MGT9 ST15366:1:1608:1
SRR8585142	United Kingdom		6	2017	19	267	56	3114	577	7619	9262	11297	11948	Investigation	MGT9 ST15366:1:1608:1
SRR8568728	United Kingdom		6	2017	19	267	56	81	577	7575	9262	11297	11948	Investigation	MGT9 ST15366:1:1608:1
SRR7457911	United Kingdom		6	2017	19	2	56	81	577	147	1043	8325	17857	Investigation	MGT9 ST15366:1:1608:1
SRR7456736	United Kingdom		6	2017	19	2	56	81	577	147	1043	8325	17857	Investigation	MGT9 ST15366:1:1608:1
SRR7528122	United Kingdom		6	2017	19	2	56	81	577	147	1043	8325	18303	Investigation	MGT9 ST15366:1:1608:1
SRR7511720	United Kingdom		6	2017	19	307	56	81	577	147	1043	9413	18457	Investigation	MGT9 ST15366:1:1608:1
SRR8568740	United Kingdom		6	2017	19	2	56	81	4885	147	1043	8325	8774	Investigation	MGT9 ST15366:1:1608:1
SRR8585163	United Kingdom		6	2017	19	2	56	81	577	147	1043	8325	8774	Investigation	MGT9 ST15366:1:1608:1
SRR8553988	United Kingdom		6	2017	19	2	56	81	577	147	1043	8325	8774	Investigation	MGT9 ST15366:1:1608:1
SRR8568743	United Kingdom		6	2017	19	2	56	81	577	147	1043	8325	8933	Investigation	MGT9 ST15366:1:1608:1
SRR7533440	United Kingdom		7	2017	19	2	56	3983	577	9807	1043	8325	18262	Investigation	MGT9 ST15366:1:1608:1
SRR7204318	United Kingdom		7	2017	19	2	56	81	577	147	1043	8325	20140	Investigation	MGT9 ST15366:1:1608:1
SRR8553879	United Kingdom		7	2017	19	307	56	81	577	147	1043	9413	12777	Investigation	MGT9 ST15366:1:1608:1
SRR7527778	United Kingdom		7	2017	19	2	56	81	577	147	1043	8325	18334	Investigation	MGT9 ST15366:1:1608:1
SRR7426896	United Kingdom		7	2017	19	2	56	81	577	147	1043	8325	17857	Investigation	MGT9 ST15366:1:1608:1
SRR7236727	United Kingdom		7	2017	19	2	56	81	577	147	1043	8325	17857	Investigation	MGT9 ST15366:1:1608:1
SRR7417277	United Kingdom		7	2017	19	2	56	81	577	147	1043	8325	18303	Investigation	MGT9 ST15366:1:1608:1
SRR7458769	United Kingdom		7	2017	19	2	56	81	577	147	1043	8325	18303	Investigation	MGT9 ST15366:1:1608:1
SRR7204384	United Kingdom		7	2017	19	2	56	81	577	147	1043	8325	18303	Investigation	MGT9 ST15366:1:1608:1
SRR7506978	United Kingdom		7	2017	19	2	56	81	577	147	1043	8325	18303	Investigation	MGT9 ST15366:1:1608:1
SRR7187935	United Kingdom		7	2017	19	2	56	81	577	147	1043	8325	18303	Investigation	MGT9 ST15366:1:1608:1
SRR7495763	United Kingdom		7	2017	19	2	56	81	577	147	1043	8325	18303	Investigation	MGT9 ST15366:1:1608:1
SRR7410320	United Kingdom		7	2017	19	307	56	81	577	147	1043	9413	18457	Investigation	MGT9 ST15366:1:1608:1
SRR7291938	United Kingdom		7	2017	19	307	56	81	577	147	1043	9413	18457	Investigation	MGT9 ST15366:1:1608:1
SRR7292637	United Kingdom		7	2017	19	307	56	81	577	147	1043	9413	18457	Investigation	MGT9 ST15366:1:1608:1
SRR8553987	United Kingdom		7	2017	19	2	56	81	577	147	1043	8325	8774	Investigation	MGT9 ST15366:1:1608:1
SRR8551892	United Kingdom		7	2017	19	2	56	81	577	147	1043	8325	8933	Investigation	MGT9 ST15366:1:1608:1
SRR7427017	United Kingdom		8	2017	19	2	56	81	577	147	1043	8474	20463	Investigation	MGT9 ST15366:1:1608:1
SRR8553893	United Kingdom		8	2017	19	2	56	81	577	147	1043	8325	12007	Investigation	MGT9 ST15366:1:1608:1
SRR8551900	United Kingdom		8	2017	19	2	56	81	577	147	8416	10234	10814	Investigation	MGT9 ST15366:1:1608:1
SRR8554058	United Kingdom		8	2017	19	2	56	81	577	147	9834	12057	12786	Investigation	MGT9 ST15366:1:1608:1
SRR8543192	United Kingdom		8	2017	19	2	56	81	577	147	1043	8474	12381	Investigation	MGT9 ST15366:1:1608:1
SRR7292627	United Kingdom		8	2017	19	2	56	81	577	147	1043	8325	15366	Investigation	MGT9 ST15366:1:1608:1
SRR7456776	United Kingdom		8	2017	19	2	56	81	577	147	1043	8325	15366	Investigation	MGT9 ST15366:1:1608:1
SRR7349160	United Kingdom		8	2017	19	2	56	81	577	147	1043	8325	18303	Investigation	MGT9 ST15366:1:1608:1
SRR7465051	United Kingdom		8	2017	19	2	56	81	577	147	1043	8325	18303	Investigation	MGT9 ST15366:1:1608:1
SRR7465046	United Kingdom		8	2017	19	2	56	81	577	147	1043	8325	18303	Investigation	MGT9 ST15366:1:1608:1
SRR7475462	United Kingdom		8	2017	19	2	56	81	577	147	1043	8325	18303	Investigation	MGT9 ST15366:1:1608:1
SRR7538858	United Kingdom		8	2017	19	307	56	81	577	147	1043	9413	18457	Investigation	MGT9 ST15366:1:1608:1
SRR7368917	United Kingdom		8	2017	19	307	56	81	577	147	1043	9413	18457	Investigation	MGT9 ST15366:1:1608:1
SRR7451137	United Kingdom		8	2017	19	307	56	81	577	147	1043	9413	18457	Investigation	MGT9 ST15366:1:1608:1
SRR7444236	United Kingdom		8	2017	19	2	56	81	577	147	1043	8474	20260	Investigation	MGT9 ST15366:1:1608:1
SRR8553978	United Kingdom		8	2017	19	2	56	81	577	147	1043	8325	8774	Investigation	MGT9 ST15366:1:1608:1
SRR8548682	United Kingdom		8	2017	19	2	56	81	577	147	1043	8325	8933	Investigation	MGT9 ST15366:1:1608:1
SRR7997090	United Kingdom		8	2017	19	2	56	81	577	147	1043	8325	8933	Investigation	MGT9 ST15366:1:1608:1
SRR8551951	United Kingdom		8	2017	19	2	56	81	577	147	1043	8474	8940	Investigation	MGT9 ST15366:1:1608:1
SRR8548611	United Kingdom		8	2017	19	2	56	81	577	147	1043	8325	9058	Investigation	MGT9 ST15366:1:1608:1
SRR7890235	United Kingdom		9	2017	19	2	56	81	577	10808	1043	18917	20423	Investigation	MGT9 ST15366:1:1608:1
SRR7408372	United Kingdom		9	2017	19	2	56	81	577	147	1043	8325	18460	Investigation	MGT9 ST15366:1:1608:1
SRR7456898	United Kingdom		9	2017	19	2	56	81	577	147	1043	8325	15366	Investigation	MGT9 ST15366:1:1608:1
SRR7842524	United Kingdom		9	2017	19	2	56	81	577	147	1043	8325	15366	Investigation	MGT9 ST15366:1:1608:1
SRR7351543	United Kingdom		9	2017	19	2	56	81	577	147	1043	8325	17857	Investigation	MGT9 ST15366:1:1608:1
SRR7249870	United Kingdom		9	2017	19	2	56	81	577	147	1043	8325	18303	Investigation	MGT9 ST15366:1:1608:1
SRR7359072	United Kingdom		9	2017	19	2	56	81	577	147	1043	17288	18545	Investigation	MGT9 ST15366:1:1608:1
SRR7163823	United Kingdom		9	2017	19	2	56	81	577	147	1043	17288	18545	Investigation	MGT9 ST15366:1:1608:1
SRR7465052	United Kingdom		9	2017	19	2	56	81	577	147	1043	8474	20260	Investigation	MGT9 ST15366:1:1608:1
SRR8528691	United Kingdom		9	2017	19	2	56	81	577	147	1043	8474	8940	Investigation	MGT9 ST15366:1:1608:1
SRR8543151	United Kingdom		9	2017	19	2	56	81	577	147	1043	8474	8940	Investigation	MGT9 ST15366:1:1608:1
SRR8528443	United Kingdom		9	2017	19	2	56	81	577	147	1043	8325	9058	Investigation	MGT9 ST15366:1:1608:1
SRR7251515	United Kingdom		10	2017	19	2	56	81	577	147	39938	53863	59069	Investigation	MGT9 ST15366:1:1608:1
SRR7251053	United Kingdom		10	2017	19	2	56	81	577	147	13696	18296	19724	Investigation	MGT9 ST15366:1:1608:1
SRR7884642	United Kingdom		10	2017	19	2	56	81	577	147	14092	18869	20366	Investigation	MGT9 ST15366:1:1608:1
SRR7297956	United Kingdom		10	2017	19	2	56	81	577	147	1043	8325	15366	Investigation	MGT9 ST15366:1:1608:1
SRR7417335	United Kingdom		10	2017	19	2	56	81	577	147	1043	8325	17857	Investigation	MGT9 ST15366:1:1608:1
SRR7533373	United Kingdom		10	2017	19	2	56	81	577	147	1043	8325	18303	Investigation	MGT9 ST15366:1:1608:1
SRR7414822	United Kingdom		10	2017	19	307	56	81	577	147	1043	9413	18457	Investigation	MGT9 ST15366:1:1608:1
SRR15366165	United Kingdom		10	2017	19	2	56	81	577	147	1043	17288	18545	Investigation	MGT9 ST15366:1:1608:1
SRR8528448	United Kingdom		10	2017	19	2	56	81	577	147	1043	8474	8940	Investigation	MGT9 ST15366:1:1608:1
SRR8528430	United Kingdom		10	2017	19	2	56	81	577	147	1043	8325	9058	Investigation	MGT9 ST15366:1:1608:1
SRR7538798	United Kingdom		11	2017	19	2	56	81	577	147	1043	17055	18263	Investigation	MGT9 ST15366:1:1608:1
SRR7533342	United Kingdom		11	2017	19	2	56	81	577	9824	1043	8325	17857	Investigation	MGT9 ST15366:1:1608:1
SRR8526049	United Kingdom		11	2017	19	2	56	81	577	147	1043	8325	8774	Investigation	MGT9 ST15366:1:1608:1
SRR8524582	United Kingdom		11	2017	19	2	56	81	577	6583	1043	8325	9058	Investigation	MGT9 ST15366:1:1608:1
SRR8524729	United Kingdom		11	2017	19	2	56	81	577	5582	1043	8325	9058	Investigation	MGT9 ST15366:1:1608:1
SRR7297971	United Kingdom		1	2018	19	2	56	81	577	147	1043	8325	15366	Investigation	MGT9 ST15366:1:1608:1
SRR8514639	United Kingdom		2	2018	19	2	56	81	577	147	1043	8325	8774	Investigation	MGT9 ST15366:1:1608:1
SRR7187961	United Kingdom		3	2018	19	2	56	81	577	147	1043	8325	17857	Investigation	MGT9 ST15366:1:1608:1
SRR8724710	United Kingdom		2	2019	19	2	56	81	577	147	1043	8325	10342	Investigation	MGT9 ST15366:1:1608:1
SRR8916091	United Kingdom		3	2019	19	2	56	2621	577	147	1043	9815	10372	Investigation	MGT9 ST15366:1:1608:1
SRR10053711	United Kingdom		8	2019	19	2	56	81	577	147	1043	8325	21900	Investigation	MGT9 ST15366:1:1608:1
SRR10992557	United Kingdom		1	2020	19	2	56	81	577	147	15460	20781	22498	Investigation	MGT9 ST15366:1:1608:1
SRR10914146	United Kingdom		1	2020	19	2	56	81	577	147	15460	20781	22498	Investigation	MGT9 ST15366:1:1608:1
SRR11575790	United Kingdom		3	2020	19	2	56	81	577	147	1043	8325	15366	Investigation	MGT9 ST15366:1:1608:1
SRR11575801	United Kingdom		3	2020	19	2	56	81	577	147	1043	8325	15366	Investigation	MGT9 ST15366:1:1608:1
SRR11425247	United Kingdom		3	2020	19	2	56	81	577	147	15460	20781	22498	Investigation	MGT9 ST15366:1:1608:1
SRR11410104	United Kingdom		3	2020	19	2	56	81	577	147	15460	20781	22498	Investigation	MGT9 ST15366:1:1608:1
SRR11363618	United Kingdom		3	2020	19	2	56	81	577	147	15460	20781	22498	Investigation	MGT9 ST15366:1:1608:1
SRR12626322	United Kingdom		8	2020	19	2	56	81	577	147	1043	8325	24860	Investigation	MGT9 ST15366:1:1608:1
SRR12626320	United Kingdom		8	2020	19	2	56	81	577	147	15460	20781	22498	Investigation	MGT9 ST15366:1:1608:1
SRR13859455	United Kingdom		12	2020	19	2	56	81	577	147	1043	8325	15366	Investigation	MGT9 ST15366:1:1608:1
SRR15853840	United Kingdom		7	2021	19	2	56	81	577	147	1043	8325	59035	Investigation	MGT9 ST15366:1:1608:1
SRR19543004	United Kingdom		5	2022	19	2	56	81	577	147	1043	8325	15366	Investigation	MGT9 ST15366:1:1608:1
SRR8657012	United Kingdom		11	2016	19	2	11	1081	1687	293	3221	10875	11493	Investigation	MGT9 ST15628:1:1611:1
SRR7501355	United Kingdom		11	2016	19	2	11	1081	1687	293	3221	10875	15628	Investigation	MGT9 ST15628:1:1611:1
SRR7533375	United Kingdom		11	2016	19	2	11	1081	1687	293	3221	10875	15628	Investigation	MGT9 ST15628:1:1611:1
SRR7427054	United Kingdom		11	2016	19	2	11	1081	1687	293	3221	10875	15628	Investigation	MGT9 ST15628:1:1611:1
SRR15369683	United Kingdom		11	2016	19	2	11	1081	1687	293	3221	10875	15628	Investigation	MGT9 ST15628:1:1611:1
SRR7469086	United Kingdom		11	2016	19	2	11	1081	1687	293	3221	10875	15628	Investigation	MGT9 ST15628:1:1611:1
SRR5215736	United Kingdom		11	2016	19	2	11	1081	1687	293	3221	10875	15628	Investigation	MGT9 ST15628:1:1611:1
SRR7278071	United Kingdom		12	2016	19	2	11	1081	1687	10217	3221	17785	19121	Investigation	MGT9 ST15628:1:1611:1
SRR7475487	United Kingdom		12	2016	19	2	11	1081	1687	293	3221	10875	15628	Investigation	MGT9 ST15628:1:1611:1
SRR6074665	United Kingdom		4	2016	34	2	225	345	3422	1028	1279	9745	13661	Investigation	MGT9 ST1581:4:1604:1
SRR6117770	United Kingdom		4	2016	34	2	225	345	585	1028	1279	1490	1581	Investigation	MGT9 ST1581:4:1604:1
SRR6117816	United Kingdom		4	2016	34	2	225	345	585	1028	1279	1490	1581	Investigation	MGT9 ST1581:4:1604:1
SRR6117782	United Kingdom		4	2016	34	2	225	345	585	1028	1279	1490	1581	Investigation	MGT9 ST1581:4:1604:1
SRR6117780	United Kingdom		4	2016	34	2	225	345	585	1028	1279	1490	1581	Investigation	MGT9 ST1581:4:1604:1
SRR8691509	United Kingdom		5	2016	34	2	225	345	3422	1028	1279	9745	10297	Investigation	MGT9 ST1581:4:1604:1
SRR7457864	United Kingdom		5	2016	34	2	225	345	3422	1028	1279	9745	19023	Investigation	MGT9 ST1581:4:1604:1
SRR8674592	United Kingdom		6	2016	34	2	225	345	3422	1028	1279	10909	11535	Investigation	MGT9 ST1581:4:1604:1
SRR8674591	United Kingdom		6	2016	34	2	225	345	3422	1028	1279	9745	10297	Investigation	MGT9 ST1581:4:1604:1
SRR7285865	United Kingdom		6	2016	34	2	225	345	3422	1028	1279	9745	19023	Investigation	MGT9 ST1581:4:1604:1
SRR8671254	United Kingdom		10	2016	34	2	225	345	3422	1028	1279	9745	10297	Investigation	MGT9 ST1581:4:1604:1
SRR8654811	United Kingdom		10	2016	34	2	225	345	3422	1028	1279	9745	10297	Investigation	MGT9 ST1581:4:1604:1
SRR7417358	United Kingdom		10	2016	34	2	225	345	3422	1028	1279	9745	19023	Investigation	MGT9 ST1581:4:1604:1
SRR8529205	United Kingdom		10	2017	34	2	225	345	3422	1028	1279	9745	10297	Investigation	MGT9 ST1581:4:1604:1
SRR7292993	United Kingdom		10	2017	34	2	225	345	3422	1028	1279	9745	19023	Investigation	MGT9 ST1581:4:1604:1
SRR7350809	United Kingdom		11	2017	34	2	225	345	3422	10352	13605	9745	19722	Investigation	MGT9 ST1581:4:1604:1
SRR7474374	United Kingdom		11	2017	34	2	225	345	3422	1028	13605	9745	19023	Investigation	MGT9 ST1581:4:1604:1
SRR7122400	United Kingdom		11	2017	34	2	225	345	3422	1028	13605	9745	19023	Investigation	MGT9 ST1581:4:1604:1
SRR7890499	United Kingdom		11	2017	34	2	225	345	3422	1028	13605	9745	19023	Investigation	MGT9 ST1581:4:1604:1
SRR7249818	United Kingdom		3	2018	34	2	225	345	6546	1028	13419	17931	19280	Investigation	MGT9 ST1581:4:1604:1
SRR7890322	United Kingdom		5	2018	34	2	225	4357	3422	10811	1279	18921	20427	Investigation	MGT9 ST1581:4:1604:1
SRR6111059	United Kingdom		7	2015	34	2	26	452	350	1054	1308	1522	1615	Investigation	MGT9 ST1615:1:1508:1
SRR3284818	United Kingdom		7	2015	34	2	26	452	350	1054	1308	1522	1615	Investigation	MGT9 ST1615:1:1508:1
SRR6111000	United Kingdom		8	2015	34	2	26	452	350	1054	1308	1522	1615	Investigation	MGT9 ST1615:1:1508:1
SRR3285468	United Kingdom		8	2015	34	2	26	452	350	1054	1308	1522	1615	Investigation	MGT9 ST1615:1:1508:1
SRR6111027	United Kingdom		8	2015	34	2	26	452	350	1054	1362	1587	1685	Investigation	MGT9 ST1615:1:1508:1
SRR6111200	United Kingdom		8	2015	34	2	26	452	350	1054	1409	1649	1751	Investigation	MGT9 ST1615:1:1508:1
SRR6074711	United Kingdom		8	2015	34	2	26	452	350	1054	1308	1522	1615	Investigation	MGT9 ST1615:1:1508:1
SRR6116909	United Kingdom		8	2015	34	2	26	452	350	1054	1308	1522	1615	Investigation	MGT9 ST1615:1:1508:1
SRR6114062	United Kingdom		8	2015	34	2	26	452	350	1054	1308	1522	1615	Investigation	MGT9 ST1615:1:1508:1
SRR3286612	United Kingdom		4	2015	34	2	26	21	20	21	1162	1356	1629	Investigation	MGT9 ST1629:0:1504:1
SRR3286641	United Kingdom		4	2015	34	2	26	21	20	21	1162	1356	1629	Investigation	MGT9 ST1629:0:1504:1
SRR3285483	United Kingdom		4	2015	34	2	26	21	20	21	1162	1356	1629	Investigation	MGT9 ST1629:0:1504:1
SRR6074727	United Kingdom		4	2015	34	2	26	21	20	21	1162	1356	1629	Investigation	MGT9 ST1629:0:1504:1
SRR3286608	United Kingdom		4	2015	34	2	26	21	20	21	1162	1356	1629	Investigation	MGT9 ST1629:0:1504:1
SRR7450683	United Kingdom		6	2018	19	3	399	663	1053	5264	1915	8085	17907	Investigation	MGT9 ST17907:0:1806:1
SRR7480431	United Kingdom		6	2018	19	3	399	663	1053	5264	1915	8085	17907	Investigation	MGT9 ST17907:0:1806:1
SRR7408340	United Kingdom		6	2018	19	3	399	663	1053	5264	1915	8085	17907	Investigation	MGT9 ST17907:0:1806:1
SRR7416266	United Kingdom		6	2018	19	3	399	663	1053	5264	1915	8085	17907	Investigation	MGT9 ST17907:0:1806:1
SRR7457957	United Kingdom		6	2018	19	3	399	663	1053	5264	1915	8085	17907	Investigation	MGT9 ST17907:0:1806:1
SRR7873797	United Kingdom		7	2018	19	3	399	663	1053	5264	1915	8085	17907	Investigation	MGT9 ST17907:0:1806:1
SRR7850671	United Kingdom		8	2018	19	3	399	663	1053	5264	1915	8085	17907	Investigation	MGT9 ST17907:0:1806:1
SRR7867259	United Kingdom		8	2018	19	3	399	663	1053	5264	1915	8085	17907	Investigation	MGT9 ST17907:0:1806:1
SRR7841534	United Kingdom		8	2018	19	3	399	663	1053	5264	1915	8085	17907	Investigation	MGT9 ST17907:0:1806:1
SRR7828542	United Kingdom		8	2018	19	3	399	663	1053	5264	1915	8085	17907	Investigation	MGT9 ST17907:0:1806:1
SRR7841407	United Kingdom		8	2018	19	3	399	663	1053	5264	1915	8085	17907	Investigation	MGT9 ST17907:0:1806:1
SRR7867009	United Kingdom		8	2018	19	3	399	663	1053	5264	1915	8085	17907	Investigation	MGT9 ST17907:0:1806:1
SRR7866785	United Kingdom		8	2018	19	3	399	663	1053	5264	1915	8085	17907	Investigation	MGT9 ST17907:0:1806:1
SRR7873880	United Kingdom		8	2018	19	3	399	663	1053	5264	1915	8085	17907	Investigation	MGT9 ST17907:0:1806:1
SRR7842677	United Kingdom		8	2018	19	3	399	663	1053	5264	1915	8085	17907	Investigation	MGT9 ST17907:0:1806:1
SRR7842557	United Kingdom		8	2018	19	3	399	663	1053	5264	1915	8085	17907	Investigation	MGT9 ST17907:0:1806:1
SRR7828324	United Kingdom		8	2018	19	3	399	663	1053	5264	1915	8085	17907	Investigation	MGT9 ST17907:0:1806:1
SRR7850649	United Kingdom		8	2018	19	3	399	663	1053	5264	1915	8085	17907	Investigation	MGT9 ST17907:0:1806:1
SRR7842485	United Kingdom		8	2018	19	3	399	663	1053	5264	1915	8085	17907	Investigation	MGT9 ST17907:0:1806:1
SRR7850603	United Kingdom		8	2018	19	3	399	663	1053	5264	1915	8085	17907	Investigation	MGT9 ST17907:0:1806:1
SRR7879490	United Kingdom		8	2018	19	3	399	663	1053	5264	1915	8085	17907	Investigation	MGT9 ST17907:0:1806:1
SRR7828417	United Kingdom		8	2018	19	3	399	663	1053	5264	1915	8085	17907	Investigation	MGT9 ST17907:0:1806:1
SRR7842459	United Kingdom		8	2018	19	3	399	663	1053	5264	1915	8085	17907	Investigation	MGT9 ST17907:0:1806:1
SRR7873870	United Kingdom		8	2018	19	3	399	663	1053	5264	1915	8085	17907	Investigation	MGT9 ST17907:0:1806:1
SRR7828506	United Kingdom		8	2018	19	3	399	663	1053	5264	1915	8085	17907	Investigation	MGT9 ST17907:0:1806:1
SRR7850537	United Kingdom		8	2018	19	3	399	663	1053	5264	1915	8085	17907	Investigation	MGT9 ST17907:0:1806:1
SRR7874111	United Kingdom		9	2018	19	3	399	663	1053	5264	1915	8085	17907	Investigation	MGT9 ST17907:0:1806:1
SRR7873977	United Kingdom		9	2018	19	3	399	663	1053	5264	1915	8085	17907	Investigation	MGT9 ST17907:0:1806:1
SRR7850627	United Kingdom		9	2018	19	3	399	663	1053	5264	1915	8085	17907	Investigation	MGT9 ST17907:0:1806:1
SRR11808746	United Kingdom		5	2020	19	3	399	663	1053	5264	1915	8085	17907	Investigation	MGT9 ST17907:0:1806:1
SRR12495645	United Kingdom		8	2020	19	3	399	663	1053	5264	1915	8085	17907	Investigation	MGT9 ST17907:0:1806:1
SRR12626278	United Kingdom		8	2020	19	3	399	663	1053	5264	1915	8085	17907	Investigation	MGT9 ST17907:0:1806:1
SRR12574337	United Kingdom		8	2020	19	3	399	663	1053	5264	1915	8085	17907	Investigation	MGT9 ST17907:0:1806:1
SRR12645902	United Kingdom		9	2020	19	3	399	663	1053	5264	1915	8085	17907	Investigation	MGT9 ST17907:0:1806:1
SRR14783247	United Kingdom		5	2021	19	3	399	663	1053	5264	1915	8085	17907	Investigation	MGT9 ST17907:0:1806:1
SRR7873954	United Kingdom		9	2018	19	3	399	663	1053	5264	7407	8994	18027	Investigation	MGT9 ST18027:0:1809:1
SRR7885289	United Kingdom		9	2018	19	3	399	663	1053	5264	7407	8994	18027	Investigation	MGT9 ST18027:0:1809:1
SRR7892300	United Kingdom		9	2018	19	3	399	663	1053	5264	7407	8994	18027	Investigation	MGT9 ST18027:0:1809:1
SRR7911481	United Kingdom		9	2018	19	3	399	663	1053	5264	7407	8994	18027	Investigation	MGT9 ST18027:0:1809:1
SRR7866897	United Kingdom		9	2018	19	3	399	663	1053	5264	7407	8994	18027	Investigation	MGT9 ST18027:0:1809:1
SRR7879602	United Kingdom		8	2018	19	3	399	663	1053	5314	1915	8920	18122	Investigation	MGT9 ST18122:0:1809:1
SRR7841620	United Kingdom		8	2018	19	3	399	663	1053	5314	1915	8920	18122	Investigation	MGT9 ST18122:0:1809:1
SRR7962003	United Kingdom		9	2018	19	3	399	663	1053	5314	1915	8920	18122	Investigation	MGT9 ST18122:0:1809:1
SRR7911398	United Kingdom		9	2018	19	3	399	663	1053	5314	1915	8920	18122	Investigation	MGT9 ST18122:0:1809:1
SRR7892235	United Kingdom		9	2018	19	3	399	663	1053	5314	1915	8920	18122	Investigation	MGT9 ST18122:0:1809:1
SRR11791591	United Kingdom		5	2020	19	3	399	663	1053	5314	1915	8920	18122	Investigation	MGT9 ST18122:0:1809:1
SRR13093789	United Kingdom		11	2020	19	3	399	663	1053	5314	1915	8920	18122	Investigation	MGT9 ST18122:0:1809:1
SRR7451112	United Kingdom		7	2017	34	2	134	21	3357	617	802	8116	20398	Investigation	MGT9 ST18368:3:1707:1
SRR7410337	United Kingdom		7	2017	34	2	134	21	3357	617	802	8116	18368	Investigation	MGT9 ST18368:3:1707:1
SRR7468984	United Kingdom		7	2017	34	2	134	21	3357	617	802	8116	18368	Investigation	MGT9 ST18368:3:1707:1
SRR7230755	United Kingdom		7	2017	34	2	134	21	3357	617	802	8116	18368	Investigation	MGT9 ST18368:3:1707:1
SRR7426618	United Kingdom		7	2017	34	2	134	21	3357	617	802	8116	18368	Investigation	MGT9 ST18368:3:1707:1
SRR7292696	United Kingdom		7	2017	34	2	134	21	3357	617	802	8116	18368	Investigation	MGT9 ST18368:3:1707:1
SRR7286974	United Kingdom		7	2017	34	2	134	21	3357	617	802	8116	18368	Investigation	MGT9 ST18368:3:1707:1
SRR7187881	United Kingdom		7	2017	34	2	134	21	3357	617	802	8116	18368	Investigation	MGT9 ST18368:3:1707:1
SRR7297886	United Kingdom		7	2017	None	2	134	4091	3357	617	802	17536	18368	Investigation	MGT9 ST18368:3:1707:1
SRR8585075	United Kingdom		7	2017	34	2	134	21	3357	617	802	8116	8554	Investigation	MGT9 ST18368:3:1707:1
SRR7285769	United Kingdom		9	2017	34	2	134	21	3357	617	802	8116	18368	Investigation	MGT9 ST18368:3:1707:1
SRR8552153	United Kingdom		9	2017	34	2	134	21	3357	617	802	8116	8554	Investigation	MGT9 ST18368:3:1707:1
SRR7495451	United Kingdom		10	2017	34	2	134	21	3357	10095	802	17566	18863	Investigation	MGT9 ST18368:3:1707:1
SRR7122561	United Kingdom		11	2017	34	2	134	21	3357	617	14224	19057	20577	Investigation	MGT9 ST18368:3:1707:1
SRR7351536	United Kingdom		11	2017	34	2	134	21	3357	617	802	8116	18368	Investigation	MGT9 ST18368:3:1707:1
SRR7456889	United Kingdom		11	2017	34	2	134	21	3357	617	802	8116	18368	Investigation	MGT9 ST18368:3:1707:1
SRR8525971	United Kingdom		11	2017	34	2	1171	21	3357	617	802	8116	8554	Investigation	MGT9 ST18368:3:1707:1
SRR8524612	United Kingdom		11	2017	34	2	134	21	3357	617	802	8116	8554	Investigation	MGT9 ST18368:3:1707:1
SRR8525963	United Kingdom		11	2017	34	2	134	21	3357	617	802	8116	8554	Investigation	MGT9 ST18368:3:1707:1
SRR7350867	United Kingdom		12	2017	34	2	134	21	3357	617	802	8116	18368	Investigation	MGT9 ST18368:3:1707:1
SRR7285771	United Kingdom		12	2017	34	2	134	21	3357	617	802	8116	18368	Investigation	MGT9 ST18368:3:1707:1
SRR8524643	United Kingdom		12	2017	34	2	134	21	3357	617	8358	10163	10738	Investigation	MGT9 ST18368:3:1707:1
SRR7458700	United Kingdom		1	2018	34	2	134	21	3357	617	802	8116	18368	Investigation	MGT9 ST18368:3:1707:1
SRR7344592	United Kingdom		1	2018	34	2	134	21	3357	617	802	8116	18368	Investigation	MGT9 ST18368:3:1707:1
SRR8523845	United Kingdom		2	2018	34	2	134	21	3357	617	802	8116	8554	Investigation	MGT9 ST18368:3:1707:1
SRR8514756	United Kingdom		2	2018	34	2	134	21	3357	617	802	8116	8554	Investigation	MGT9 ST18368:3:1707:1
SRR8514640	United Kingdom		3	2018	34	2	134	21	3357	617	802	8116	8554	Investigation	MGT9 ST18368:3:1707:1
SRR7873971	United Kingdom		8	2018	34	2	134	21	3357	617	802	8116	18368	Investigation	MGT9 ST18368:3:1707:1
SRR8300683	United Kingdom		8	2018	34	2	134	21	3357	617	802	8116	8554	Investigation	MGT9 ST18368:3:1707:1
SRR7285893	United Kingdom		8	2017	19	5	277	424	698	5934	7520	17712	19036	Investigation	MGT9 ST19405:1:1709:1
SRR7223253	United Kingdom		8	2017	19	5	277	424	698	5934	7520	17712	19405	Investigation	MGT9 ST19405:1:1709:1
SRR7351471	United Kingdom		8	2017	19	5	277	424	698	5934	7520	17712	19405	Investigation	MGT9 ST19405:1:1709:1
SRR7358964	United Kingdom		9	2017	19	5	277	424	698	5934	7520	17712	19405	Investigation	MGT9 ST19405:1:1709:1
SRR7163837	United Kingdom		9	2017	19	5	277	424	698	5934	7520	17712	19405	Investigation	MGT9 ST19405:1:1709:1
SRR6117644	United Kingdom		5	2016	34	2	26	21	350	945	1635	1918	2042	Investigation	MGT9 ST2038:1:1605:1
SRR6117799	United Kingdom		5	2016	34	2	26	21	350	945	1635	1918	2038	Investigation	MGT9 ST2038:1:1605:1
SRR6117640	United Kingdom		5	2016	34	2	26	21	350	945	1635	1918	2038	Investigation	MGT9 ST2038:1:1605:1
SRR6117826	United Kingdom		5	2016	34	2	26	21	350	945	1635	1918	2038	Investigation	MGT9 ST2038:1:1605:1
SRR6117752	United Kingdom		5	2016	34	2	26	21	350	945	1635	1918	2038	Investigation	MGT9 ST2038:1:1605:1
SRR6117806	United Kingdom		5	2016	34	2	26	21	350	945	1635	1918	2038	Investigation	MGT9 ST2038:1:1605:1
SRR10981283	United Kingdom		1	2020	323	2	11	4734	7560	11806	15451	20868	22591	Investigation	MGT9 ST22487:1:2002:1
SRR10948219	United Kingdom		1	2020	323	2	11	4734	7518	11806	15451	20770	22487	Investigation	MGT9 ST22487:1:2002:1
SRR10997044	United Kingdom		1	2020	323	2	11	4734	7518	11806	15451	20770	22487	Investigation	MGT9 ST22487:1:2002:1
SRR12770131	United Kingdom		1	2020	323	2	11	4734	7518	11806	15451	20770	22487	Investigation	MGT9 ST22487:1:2002:1
SRR11096905	United Kingdom		2	2020	323	2	11	4734	7518	11806	15451	20770	22487	Investigation	MGT9 ST22487:1:2002:1
SRR11676243	United Kingdom		4	2020	34	2	225	345	3555	5603	9206	21996	23840	Investigation	MGT9 ST23840:1:2005:1
SRR11791600	United Kingdom		5	2020	34	2	225	345	3555	5603	9206	21996	24642	Investigation	MGT9 ST23840:1:2005:1
SRR11798645	United Kingdom		5	2020	34	2	225	345	3555	5603	9206	21996	23840	Investigation	MGT9 ST23840:1:2005:1
SRR11955233	United Kingdom		5	2020	34	2	225	345	3555	5603	9206	21996	23840	Investigation	MGT9 ST23840:1:2005:1
SRR11927776	United Kingdom		5	2020	34	2	225	345	3555	5603	9206	21996	23840	Investigation	MGT9 ST23840:1:2005:1
SRR11927766	United Kingdom		5	2020	34	2	225	345	3555	5603	9206	21996	23840	Investigation	MGT9 ST23840:1:2005:1
SRR12251287	United Kingdom		7	2020	34	2	225	345	3555	12896	9206	22615	24533	Investigation	MGT9 ST23840:1:2005:1
SRR12282405	United Kingdom		7	2020	34	2	225	345	3555	5603	9206	21996	23840	Investigation	MGT9 ST23840:1:2005:1
SRR12672358	United Kingdom		9	2020	34	2	225	345	3555	5603	9206	21996	23840	Investigation	MGT9 ST23840:1:2005:1
SRR12645930	United Kingdom		9	2020	34	2	225	345	3555	5603	9206	21996	23840	Investigation	MGT9 ST23840:1:2005:1
SRR12645920	United Kingdom		9	2020	34	2	225	345	3555	5603	9206	21996	23840	Investigation	MGT9 ST23840:1:2005:1
SRR12177360	United Kingdom		6	2020		2	11	27	115	12577	16529	22212	24100	Investigation	MGT9 ST24100:2:2007:1
SRR12200480	United Kingdom		6	2020		2	11	27	115	12577	16529	22212	24100	Investigation	MGT9 ST24100:2:2007:1
SRR12076580	United Kingdom		6	2020		2	11	27	115	12577	16529	22212	24100	Investigation	MGT9 ST24100:2:2007:1
SRR12218927	United Kingdom		7	2020		2	11	27	115	12577	16529	22212	24100	Investigation	MGT9 ST24100:2:2007:1
SRR12323747	United Kingdom		7	2020		2	11	27	115	12577	16529	22212	24100	Investigation	MGT9 ST24100:2:2007:1
SRR12251723	United Kingdom		7	2020		2	2631	27	115	12895	16529	22614	24532	Investigation	MGT9 ST24100:2:2007:1
SRR12251279	United Kingdom		7	2020		2	2631	27	115	12895	16529	22614	24532	Investigation	MGT9 ST24100:2:2007:1
SRR16134693	United Kingdom		9	2021	19	2	11	5732	9167	14599	19047	25445	42064	Investigation	MGT9 ST27645:3:2109:1
SRR16168859	United Kingdom		9	2021		2	11	5732	9167	14599	29094	38643	42094	Investigation	MGT9 ST27645:3:2109:1
SRR16988528	United Kingdom		9	2021	19	2	11	5732	9167	14599	19047	39879	43477	Investigation	MGT9 ST27645:3:2109:1
SRR16134653	United Kingdom		9	2021	19	2	11	5732	9167	22037	19047	38618	42061	Investigation	MGT9 ST27645:3:2109:1
SRR16173668	United Kingdom		9	2021	19	2	11	5732	9167	14599	19047	25445	42113	Investigation	MGT9 ST27645:3:2109:1
SRR16028254	United Kingdom		9	2021	19	2	11	5732	9167	21960	19047	38473	41895	Investigation	MGT9 ST27645:3:2109:1
SRR16077459	United Kingdom		9	2021	19	2	11	5732	9167	14599	19047	25445	41925	Investigation	MGT9 ST27645:3:2109:1
SRR16144267	United Kingdom		9	2021	19	2	11	5732	9167	14599	19047	25445	42072	Investigation	MGT9 ST27645:3:2109:1
SRR16144268	United Kingdom		9	2021	19	2	11	5732	9167	14599	19047	25445	42073	Investigation	MGT9 ST27645:3:2109:1
SRR16173663	United Kingdom		9	2021	19	2	11	5732	9167	14599	19047	38659	42112	Investigation	MGT9 ST27645:3:2109:1
SRR16173673	United Kingdom		9	2021	19	2	11	5732	9167	22062	19047	38660	42114	Investigation	MGT9 ST27645:3:2109:1
SRR16173737	United Kingdom		9	2021	19	2	11	5732	9167	14599	29107	38665	42120	Investigation	MGT9 ST27645:3:2109:1
SRR16195393	United Kingdom		9	2021	19	2	11	5732	9167	14599	19047	38707	42167	Investigation	MGT9 ST27645:3:2109:1
SRR16195412	United Kingdom		9	2021	19	2	11	5732	9167	14599	29143	38711	42171	Investigation	MGT9 ST27645:3:2109:1
SRR16345371	United Kingdom		9	2021	19	2	11	5732	9167	14599	19047	25445	42283	Investigation	MGT9 ST27645:3:2109:1
SRR16345583	United Kingdom		9	2021	19	2	11	5732	9167	14599	29229	38828	42305	Investigation	MGT9 ST27645:3:2109:1
SRR16195365	United Kingdom		9	2021	19	2	11	5732	9167	24652	19047	43806	47934	Investigation	MGT9 ST27645:3:2109:1
SRR16173760	United Kingdom		9	2021	19	2	11	5732	9167	14599	19047	25445	51012	Investigation	MGT9 ST27645:3:2109:1
SRR16345384	United Kingdom		9	2021	19	2	11	5732	9167	14599	19047	25445	59209	Investigation	MGT9 ST27645:3:2109:1
SRR16173738	United Kingdom		9	2021	19	2	11	5732	9167	14599	19047	54023	59271	Investigation	MGT9 ST27645:3:2109:1
SRR16028393	United Kingdom		9	2021	19	2	11	5732	9167	14599	19047	25445	27645	Investigation	MGT9 ST27645:3:2109:1
SRR16278015	United Kingdom		9	2021	19	2	11	5732	9167	14599	19047	25445	27645	Investigation	MGT9 ST27645:3:2109:1
SRR16173705	United Kingdom		9	2021	19	2	11	5732	9167	14599	19047	25445	27645	Investigation	MGT9 ST27645:3:2109:1
SRR16173656	United Kingdom		9	2021	19	2	11	5732	9167	14599	19047	25445	27645	Investigation	MGT9 ST27645:3:2109:1
SRR16173709	United Kingdom		9	2021	19	2	11	5732	9167	14599	19047	25445	27645	Investigation	MGT9 ST27645:3:2109:1
SRR16168857	United Kingdom		9	2021	19	2	11	5732	9167	14599	19047	25445	27645	Investigation	MGT9 ST27645:3:2109:1
SRR16173748	United Kingdom		9	2021	19	2	11	5732	9167	14599	19047	25445	27645	Investigation	MGT9 ST27645:3:2109:1
SRR16168876	United Kingdom		9	2021	19	2	11	5732	9167	14599	19047	25445	27645	Investigation	MGT9 ST27645:3:2109:1
SRR16134637	United Kingdom		9	2021	19	2	11	5732	9167	14599	19047	25445	27645	Investigation	MGT9 ST27645:3:2109:1
SRR16134582	United Kingdom		9	2021	19	2	11	5732	9167	14599	19047	25445	27645	Investigation	MGT9 ST27645:3:2109:1
SRR16291266	United Kingdom		9	2021	19	2	11	5732	9167	14599	19047	25445	27645	Investigation	MGT9 ST27645:3:2109:1
SRR16173762	United Kingdom		9	2021	19	2	11	5732	9167	14599	19047	25445	27645	Investigation	MGT9 ST27645:3:2109:1
SRR16237243	United Kingdom		9	2021	19	2	11	5732	9167	14599	19047	25445	27645	Investigation	MGT9 ST27645:3:2109:1
SRR16144310	United Kingdom		9	2021	19	2	11	5732	9167	14599	19047	25445	27645	Investigation	MGT9 ST27645:3:2109:1
SRR16057582	United Kingdom		9	2021	19	2	11	5732	9167	14599	19047	25445	27645	Investigation	MGT9 ST27645:3:2109:1
SRR16057590	United Kingdom		9	2021	19	2	11	5732	9167	14599	19047	25445	27645	Investigation	MGT9 ST27645:3:2109:1
SRR16291959	United Kingdom		9	2021	19	2	11	5732	9167	14599	19047	25445	27645	Investigation	MGT9 ST27645:3:2109:1
SRR16155894	United Kingdom		9	2021	19	2	11	5732	9167	14599	19047	25445	27645	Investigation	MGT9 ST27645:3:2109:1
SRR16156119	United Kingdom		9	2021	19	2	11	5732	9167	14599	19047	25445	27645	Investigation	MGT9 ST27645:3:2109:1
SRR16195398	United Kingdom		9	2021	19	2	11	5732	9167	14599	19047	25445	27645	Investigation	MGT9 ST27645:3:2109:1
SRR16345584	United Kingdom		9	2021	19	2	11	5732	9167	14599	19047	25445	27645	Investigation	MGT9 ST27645:3:2109:1
SRR16211590	United Kingdom		9	2021	19	2	11	5732	9167	14599	19047	25445	27645	Investigation	MGT9 ST27645:3:2109:1
SRR16195383	United Kingdom		9	2021	19	2	11	5732	9167	14599	19047	25445	27645	Investigation	MGT9 ST27645:3:2109:1
SRR16134678	United Kingdom		9	2021	19	2	11	5732	9167	14599	19047	25445	27645	Investigation	MGT9 ST27645:3:2109:1
SRR16134672	United Kingdom		9	2021	19	2	11	5732	9167	14599	19047	25445	27645	Investigation	MGT9 ST27645:3:2109:1
SRR16053975	United Kingdom		9	2021	19	2	11	5732	9167	14599	19047	25445	27645	Investigation	MGT9 ST27645:3:2109:1
SRR16173703	United Kingdom		9	2021	19	2	11	5732	9167	14599	19047	25445	27645	Investigation	MGT9 ST27645:3:2109:1
SRR16173740	United Kingdom		9	2021	19	2	11	5732	9167	14599	19047	25445	27645	Investigation	MGT9 ST27645:3:2109:1
SRR16568956	United Kingdom		9	2021	19	2	11	5732	9167	14599	19047	25445	27645	Investigation	MGT9 ST27645:3:2109:1
SRR16173723	United Kingdom		9	2021	19	2	11	5732	9167	14599	19047	25445	27645	Investigation	MGT9 ST27645:3:2109:1
SRR16173759	United Kingdom		9	2021	19	2	11	5732	9167	14599	19047	25445	27645	Investigation	MGT9 ST27645:3:2109:1
SRR16168885	United Kingdom		9	2021	19	2	11	5732	9167	14599	19047	25445	27645	Investigation	MGT9 ST27645:3:2109:1
SRR16134710	United Kingdom		9	2021	19	2	11	5732	9167	14599	19047	25445	27645	Investigation	MGT9 ST27645:3:2109:1
SRR16200001	United Kingdom		9	2021	19	2	11	5732	9167	14599	19047	25445	27645	Investigation	MGT9 ST27645:3:2109:1
SRR16173763	United Kingdom		9	2021	19	2	11	5732	9167	14599	19047	25445	27645	Investigation	MGT9 ST27645:3:2109:1
SRR16345378	United Kingdom		9	2021	19	2	11	5732	9167	14599	19047	25445	27645	Investigation	MGT9 ST27645:3:2109:1
SRR16054081	United Kingdom		9	2021	19	2	11	5732	9167	14599	19047	25445	27645	Investigation	MGT9 ST27645:3:2109:1
SRR16173704	United Kingdom		9	2021	19	2	11	5732	9167	14599	19047	25445	27645	Investigation	MGT9 ST27645:3:2109:1
SRR16173685	United Kingdom		9	2021	19	2	11	5732	9167	14599	19047	25445	27645	Investigation	MGT9 ST27645:3:2109:1
SRR16027632	United Kingdom		9	2021	19	2	11	5732	9167	14599	19047	25445	27645	Investigation	MGT9 ST27645:3:2109:1
SRR16143839	United Kingdom		9	2021	19	2	11	5732	9167	14599	19047	25445	27645	Investigation	MGT9 ST27645:3:2109:1
SRR16173698	United Kingdom		9	2021	19	2	11	5732	9167	14599	19047	25445	27645	Investigation	MGT9 ST27645:3:2109:1
SRR16173632	United Kingdom		9	2021	19	2	11	5732	9167	14599	19047	25445	27645	Investigation	MGT9 ST27645:3:2109:1
SRR16053984	United Kingdom		9	2021	19	2	11	5732	9167	14599	19047	25445	27645	Investigation	MGT9 ST27645:3:2109:1
SRR16134732	United Kingdom		9	2021	19	2	11	5732	9167	14599	19047	25445	27645	Investigation	MGT9 ST27645:3:2109:1
SRR16173687	United Kingdom		9	2021	19	2	11	5732	9167	14599	19047	25445	27645	Investigation	MGT9 ST27645:3:2109:1
SRR16053978	United Kingdom		9	2021	19	2	11	5732	9167	14599	19047	25445	27645	Investigation	MGT9 ST27645:3:2109:1
SRR16057576	United Kingdom		9	2021	19	2	11	5732	9167	14599	19047	25445	27645	Investigation	MGT9 ST27645:3:2109:1
SRR16134723	United Kingdom		9	2021	19	2	11	5732	9167	14599	19047	25445	27645	Investigation	MGT9 ST27645:3:2109:1
SRR16143819	United Kingdom		9	2021	19	2	11	5732	9167	14599	19047	25445	27645	Investigation	MGT9 ST27645:3:2109:1
SRR16200004	United Kingdom		9	2021	19	2	11	5732	9167	14599	19047	25445	27645	Investigation	MGT9 ST27645:3:2109:1
SRR16195378	United Kingdom		9	2021	19	2	11	5732	9167	14599	19047	25445	27645	Investigation	MGT9 ST27645:3:2109:1
SRR16291958	United Kingdom		9	2021	19	2	11	5732	9167	14599	19047	25445	27645	Investigation	MGT9 ST27645:3:2109:1
SRR16291956	United Kingdom		9	2021	19	2	11	5732	9167	14599	19047	25445	27645	Investigation	MGT9 ST27645:3:2109:1
SRR16291926	United Kingdom		9	2021	19	2	11	5732	9167	14599	19047	25445	27645	Investigation	MGT9 ST27645:3:2109:1
SRR16291917	United Kingdom		9	2021	19	2	11	5732	9167	14599	19047	25445	27645	Investigation	MGT9 ST27645:3:2109:1
SRR16212070	United Kingdom		9	2021	19	2	11	5732	9167	14599	19047	25445	27645	Investigation	MGT9 ST27645:3:2109:1
SRR16211619	United Kingdom		9	2021	19	2	11	5732	9167	14599	19047	25445	27645	Investigation	MGT9 ST27645:3:2109:1
SRR16209084	United Kingdom		9	2021	19	2	11	5732	9167	14599	19047	25445	27645	Investigation	MGT9 ST27645:3:2109:1
SRR16195683	United Kingdom		9	2021	19	2	11	5732	9167	14599	19047	25445	27645	Investigation	MGT9 ST27645:3:2109:1
SRR16168888	United Kingdom		9	2021	19	2	11	5732	9167	14599	19047	25445	27645	Investigation	MGT9 ST27645:3:2109:1
SRR16134726	United Kingdom		9	2021	19	2	11	5732	9167	14599	19047	25445	27645	Investigation	MGT9 ST27645:3:2109:1
SRR16134640	United Kingdom		9	2021	19	2	11	5732	9167	14599	19047	25445	27645	Investigation	MGT9 ST27645:3:2109:1
SRR16057598	United Kingdom		9	2021	19	2	11	5732	9167	14599	19047	25445	27645	Investigation	MGT9 ST27645:3:2109:1
SRR16054234	United Kingdom		9	2021	19	2	11	5732	9167	14599	19047	25445	27645	Investigation	MGT9 ST27645:3:2109:1
SRR16027628	United Kingdom		9	2021	19	2	11	5732	9167	14599	19047	25445	27645	Investigation	MGT9 ST27645:3:2109:1
SRR16134679	United Kingdom		9	2021	19	2	11	5732	9167	14599	19047	25445	27645	Investigation	MGT9 ST27645:3:2109:1
SRR16134670	United Kingdom		9	2021	19	2	11	5732	9167	14599	19047	25445	27645	Investigation	MGT9 ST27645:3:2109:1
SRR16291269	United Kingdom		9	2021	19	2	11	5732	9167	14599	19047	25445	27645	Investigation	MGT9 ST27645:3:2109:1
SRR16345545	United Kingdom		9	2021	19	2	11	5732	9167	14599	19047	25445	27645	Investigation	MGT9 ST27645:3:2109:1
SRR16278008	United Kingdom		9	2021	19	2	11	5732	9167	14599	19047	25445	27645	Investigation	MGT9 ST27645:3:2109:1
SRR16209085	United Kingdom		9	2021	19	2	11	5732	9167	14599	19047	25445	27645	Investigation	MGT9 ST27645:3:2109:1
SRR16173756	United Kingdom		9	2021	19	2	11	5732	9167	14599	19047	25445	27645	Investigation	MGT9 ST27645:3:2109:1
SRR16568940	United Kingdom		9	2021	19	2	11	5732	9167	14599	19047	25445	27645	Investigation	MGT9 ST27645:3:2109:1
SRR16291293	United Kingdom		9	2021	19	2	11	5732	9167	14599	19047	25445	27645	Investigation	MGT9 ST27645:3:2109:1
SRR16291977	United Kingdom		9	2021	19	2	11	5732	9167	14599	19047	25445	27645	Investigation	MGT9 ST27645:3:2109:1
SRR16195363	United Kingdom		9	2021	19	2	11	5732	9167	14599	19047	25445	42071	Investigation	MGT9 ST27645:3:2109:1
SRR16144266	United Kingdom		9	2021	19	2	11	5732	9167	14599	19047	25445	42071	Investigation	MGT9 ST27645:3:2109:1
SRR16173706	United Kingdom		9	2021	19	2	11	5732	9167	14599	19047	25445	42071	Investigation	MGT9 ST27645:3:2109:1
SRR16173750	United Kingdom		9	2021	19	2	11	5732	9167	14599	19047	25445	42071	Investigation	MGT9 ST27645:3:2109:1
SRR16291966	United Kingdom		10	2021	19	2	11	5732	9167	22120	19047	38775	42244	Investigation	MGT9 ST27645:3:2109:1
SRR16291975	United Kingdom		10	2021	19	2	11	5732	9167	14599	29187	38778	42247	Investigation	MGT9 ST27645:3:2109:1
SRR16932179	United Kingdom		10	2021	19	2	11	5732	9167	14599	19047	25445	27645	Investigation	MGT9 ST27645:3:2109:1
SRR16568934	United Kingdom		10	2021	19	2	11	5732	9167	14599	19047	25445	27645	Investigation	MGT9 ST27645:3:2109:1
SRR16291290	United Kingdom		10	2021	19	2	11	5732	9167	14599	19047	25445	27645	Investigation	MGT9 ST27645:3:2109:1
SRR16356392	United Kingdom		10	2021	19	2	11	5732	9167	14599	19047	25445	27645	Investigation	MGT9 ST27645:3:2109:1
SRR16291275	United Kingdom		10	2021	19	2	11	5732	9167	14599	19047	25445	27645	Investigation	MGT9 ST27645:3:2109:1
SRR16578974	United Kingdom		10	2021	19	2	11	5732	9167	14599	19047	25445	27645	Investigation	MGT9 ST27645:3:2109:1
SRR16578848	United Kingdom		10	2021	19	2	11	5732	9167	14599	19110	25517	27723	Investigation	MGT9 ST27645:3:2109:1
SRR16599402	United Kingdom		10	2021	19	2	11	5732	9167	14599	19110	25517	27723	Investigation	MGT9 ST27645:3:2109:1
SRR16966802	United Kingdom		10	2021	19	2	11	5732	9167	14599	19047	25445	42071	Investigation	MGT9 ST27645:3:2109:1
SRR17132498	United Kingdom		11	2021	19	2	11	5732	9167	14599	19047	25445	27645	Investigation	MGT9 ST27645:3:2109:1
SRR16993409	United Kingdom		11	2021	19	2	11	5732	9167	14599	19047	25445	27645	Investigation	MGT9 ST27645:3:2109:1
SRR16941150	United Kingdom		11	2021	19	2	11	5732	9167	14599	19047	25445	27645	Investigation	MGT9 ST27645:3:2109:1
SRR16976199	United Kingdom		11	2021	19	2	11	5732	9167	14599	19047	25445	42071	Investigation	MGT9 ST27645:3:2109:1
SRR17281421	United Kingdom		12	2021	19	2	11	5732	9167	14599	19047	25436	27635	Investigation	MGT9 ST27645:3:2109:1
SRR17248386	United Kingdom		12	2021		381	11	5732	9167	14599	40015	54058	59318	Investigation	MGT9 ST27645:3:2109:1
SRR17398030	United Kingdom		12	2021	19	2	11	5732	9167	14599	19047	25445	27645	Investigation	MGT9 ST27645:3:2109:1
SRR17487558	United Kingdom		12	2021	19	2	11	5732	9167	14599	19047	25445	27645	Investigation	MGT9 ST27645:3:2109:1
SRR17332660	United Kingdom		12	2021	19	2	11	5732	9167	14599	19110	25517	27723	Investigation	MGT9 ST27645:3:2109:1
SRR17893198	United Kingdom		1	2022	19	2	11	5732	9167	14599	19047	25445	27645	Investigation	MGT9 ST27645:3:2109:1
SRR18150948	United Kingdom		2	2022	19	2	11	5732	9167	14599	19047	25445	27645	Investigation	MGT9 ST27645:3:2109:1
SRR19023426	United Kingdom		4	2022	19	2	11	5732	9167	17191	19047	29878	32439	Investigation	MGT9 ST27645:3:2109:1
SRR20869856	United Kingdom		8	2022	19	2	11	5732	9167	21494	19047	37605	40930	Investigation	MGT9 ST27645:3:2109:1
SRR21413111	United Kingdom		8	2022	19	2	11	5732	9167	14599	19047	27815	30196	Investigation	MGT9 ST27645:3:2109:1
SRR21678267	United Kingdom		9	2022	19	9	188	292	7776	5387	19314	25805	28040	Investigation	MGT9 ST28040:0:2210:1
SRR21678233	United Kingdom		9	2022	19	9	188	292	7776	5387	19314	25805	28040	Investigation	MGT9 ST28040:0:2210:1
SRR22113913	United Kingdom		10	2022	19	9	188	292	7776	5387	19314	25805	28040	Investigation	MGT9 ST28040:0:2210:1
SRR22114001	United Kingdom		10	2022	19	9	188	292	7776	5387	19314	25805	28040	Investigation	MGT9 ST28040:0:2210:1
SRR22113976	United Kingdom		10	2022	19	9	188	292	7776	5387	19314	25805	28040	Investigation	MGT9 ST28040:0:2210:1
SRR22113969	United Kingdom		10	2022	19	9	188	292	7776	5387	19314	25805	28040	Investigation	MGT9 ST28040:0:2210:1
SRR22434345	United Kingdom		11	2022	19	9	188	292	7776	5387	19314	25805	28040	Investigation	MGT9 ST28040:0:2210:1
SRR22434283	United Kingdom		11	2022	19	9	188	292	7776	5387	19314	25805	28040	Investigation	MGT9 ST28040:0:2210:1
SRR22361127	United Kingdom		11	2022	19	9	188	292	7776	5387	19314	25805	28040	Investigation	MGT9 ST28040:0:2210:1
SRR22434463	United Kingdom		11	2022	19	9	188	292	7776	5387	19314	25805	28040	Investigation	MGT9 ST28040:0:2210:1
SRR22814808	United Kingdom		12	2022	19	9	188	292	7776	5387	19314	25805	28040	Investigation	MGT9 ST28040:0:2210:1
SRR22666548	United Kingdom		12	2022	19	9	188	292	7776	5387	19314	25805	28040	Investigation	MGT9 ST28040:0:2210:1
SRR22939185	United Kingdom		12	2022	19	9	188	292	7776	5387	19314	25805	28040	Investigation	MGT9 ST28040:0:2210:1
SRR15898412	United Kingdom		8	2021	19	2	11	27	118	7176	19357	25854	28091	Investigation	MGT9 ST28091:1:2109:1
SRR16988495	United Kingdom		9	2021	19	2	11	27	118	7176	19357	39367	42920	Investigation	MGT9 ST28091:1:2109:1
SRR16134699	United Kingdom		9	2021	19	2	11	27	118	7176	19357	25854	28091	Investigation	MGT9 ST28091:1:2109:1
SRR16988562	United Kingdom		9	2021	19	2	11	27	118	7176	19357	25854	28091	Investigation	MGT9 ST28091:1:2109:1
SRR16988484	United Kingdom		9	2021	19	2	11	27	118	7176	19357	25854	28091	Investigation	MGT9 ST28091:1:2109:1
SRR16988523	United Kingdom		9	2021	19	2	11	27	118	7176	19357	25854	28091	Investigation	MGT9 ST28091:1:2109:1
SRR16195682	United Kingdom		9	2021	19	2	11	27	118	7176	19357	25854	28091	Investigation	MGT9 ST28091:1:2109:1
SRR16988589	United Kingdom		9	2021	19	2	11	27	118	7176	19357	25854	28091	Investigation	MGT9 ST28091:1:2109:1
SRR16356404	United Kingdom		10	2021	19	2	11	27	118	7176	19357	25854	28091	Investigation	MGT9 ST28091:1:2109:1
SRR17048202	United Kingdom		11	2021	19	2	11	27	118	22480	19357	39466	43028	Investigation	MGT9 ST28091:1:2109:1
SRR17696493	United Kingdom		1	2022	19	2	11	27	118	7176	19357	25854	30733	Investigation	MGT9 ST28091:1:2109:1
SRR17713571	United Kingdom		1	2022	19	2	11	27	118	7176	19357	25854	28091	Investigation	MGT9 ST28091:1:2109:1
SRR17646486	United Kingdom		1	2022	19	2	11	27	118	7176	19357	25854	28091	Investigation	MGT9 ST28091:1:2109:1
SRR21616157	United Kingdom		9	2022	19	2	11	27	118	7176	19357	53841	59044	Investigation	MGT9 ST28091:1:2109:1
SRR22909353	United Kingdom		12	2022	19	2	11	27	118	7176	19357	25854	28091	Investigation	MGT9 ST28091:1:2109:1
SRR20804417	United Kingdom		7	2022	19	9	188	292	501	14785	19343	30096	32674	Investigation	MGT9 ST32674:0:2208:1
SRR20721044	United Kingdom		7	2022	19	9	188	292	501	14785	19343	30096	32674	Investigation	MGT9 ST32674:0:2208:1
SRR20912016	United Kingdom		7	2022	19	9	188	292	501	14785	19343	30096	32674	Investigation	MGT9 ST32674:0:2208:1
SRR21204855	United Kingdom		8	2022	19	9	188	292	501	14785	19343	30096	32674	Investigation	MGT9 ST32674:0:2208:1
SRR21129906	United Kingdom		8	2022	19	9	188	292	501	14785	19343	30096	32674	Investigation	MGT9 ST32674:0:2208:1
SRR21130428	United Kingdom		8	2022	19	9	188	292	501	14785	19343	30096	32674	Investigation	MGT9 ST32674:0:2208:1
SRR21616196	United Kingdom		9	2022	19	9	188	292	501	14785	19343	30096	32674	Investigation	MGT9 ST32674:0:2208:1
SRR21629198	United Kingdom		9	2022	19	9	188	292	501	14785	19343	30096	32674	Investigation	MGT9 ST32674:0:2208:1
SRR21037030	United Kingdom		8	2022	34	2	26	354	5384	974	1073	30173	32753	Investigation	MGT9 ST32753:0:2209:1
SRR21488193	United Kingdom		8	2022	34	2	26	354	5384	974	1073	30173	32753	Investigation	MGT9 ST32753:0:2209:1
SRR21130498	United Kingdom		8	2022	34	2	26	354	5384	974	1073	30173	32753	Investigation	MGT9 ST32753:0:2209:1
SRR21147706	United Kingdom		8	2022	34	2	26	354	5384	974	1073	30173	32753	Investigation	MGT9 ST32753:0:2209:1
SRR21594944	United Kingdom		9	2022	34	2	26	354	5384	974	1073	30173	32753	Investigation	MGT9 ST32753:0:2209:1
SRR21594997	United Kingdom		9	2022	34	2	26	354	5384	974	1073	30173	32753	Investigation	MGT9 ST32753:0:2209:1
SRR21520569	United Kingdom		9	2022	19	9	188	292	9284	5387	22758	30220	32802	Investigation	MGT9 ST32804:2:2209:1
SRR21608881	United Kingdom		9	2022	19	9	188	292	9284	5387	16041	25812	32804	Investigation	MGT9 ST32804:2:2209:1
SRR21535183	United Kingdom		9	2022	19	9	188	292	9284	5387	16041	25812	32804	Investigation	MGT9 ST32804:2:2209:1
SRR21520548	United Kingdom		9	2022	19	9	188	292	9284	5387	16041	25812	32804	Investigation	MGT9 ST32804:2:2209:1
SRR21520621	United Kingdom		9	2022	19	9	188	292	9284	5387	16041	25812	32804	Investigation	MGT9 ST32804:2:2209:1
SRR22234341	United Kingdom		10	2022	19	9	188	292	9284	5387	23716	31448	34113	Investigation	MGT9 ST32804:2:2209:1
SRR21910840	United Kingdom		10	2022	19	9	188	292	9284	5387	23716	31448	34113	Investigation	MGT9 ST32804:2:2209:1
SRR22113906	United Kingdom		10	2022	19	9	188	292	9284	5387	23716	31448	34113	Investigation	MGT9 ST32804:2:2209:1
SRR22578326	United Kingdom		11	2022	19	9	188	292	9284	5387	16041	25812	28047	Investigation	MGT9 ST32804:2:2209:1
SRR22509350	United Kingdom		11	2022	19	9	188	292	9284	5387	16041	25812	32804	Investigation	MGT9 ST32804:2:2209:1
SRR22753211	United Kingdom		12	2022	19	9	188	292	9284	5387	16041	25812	28047	Investigation	MGT9 ST32804:2:2209:1
SRR19901346	United Kingdom		6	2022	34	766	26	7112	9305	14834	24615	32617	35389	Investigation	MGT9 ST35389:1:2207:1
SRR19846872	United Kingdom		6	2022	34	766	26	7112	9305	14834	24615	32617	35389	Investigation	MGT9 ST35389:1:2207:1
SRR20869755	United Kingdom		7	2022	34	766	26	7112	9305	14834	24615	32617	40929	Investigation	MGT9 ST35389:1:2207:1
SRR20210963	United Kingdom		7	2022	34	766	26	7112	9305	14834	24615	32617	35389	Investigation	MGT9 ST35389:1:2207:1
SRR20676849	United Kingdom		7	2022	34	766	26	7112	9305	14834	24615	32617	35389	Investigation	MGT9 ST35389:1:2207:1
SRR16173718	United Kingdom		9	2021	19	9	188	292	7776	21866	16041	38281	41681	Investigation	MGT9 ST41681:0:2109:1
SRR15924202	United Kingdom		9	2021	19	9	188	292	7776	21866	16041	38281	41681	Investigation	MGT9 ST41681:0:2109:1
SRR16057575	United Kingdom		9	2021	19	9	188	292	7776	21866	16041	38281	41681	Investigation	MGT9 ST41681:0:2109:1
SRR16053980	United Kingdom		9	2021	19	9	188	292	7776	21866	16041	38281	41681	Investigation	MGT9 ST41681:0:2109:1
SRR16241818	United Kingdom		9	2021	19	9	188	292	7776	21866	16041	38281	41681	Investigation	MGT9 ST41681:0:2109:1
SRR16134607	United Kingdom		9	2021	19	9	188	292	7776	21866	16041	38281	41681	Investigation	MGT9 ST41681:0:2109:1
SRR16195394	United Kingdom		9	2021	34	2	26	21	9915	1333	9967	29955	42139	Investigation	MGT9 ST42139:1:2110:1
SRR16278017	United Kingdom		9	2021	34	2	26	21	9915	1333	9967	29955	42139	Investigation	MGT9 ST42139:1:2110:1
SRR16195403	United Kingdom		9	2021	34	2	26	21	9915	1333	9967	29955	42139	Investigation	MGT9 ST42139:1:2110:1
SRR16195340	United Kingdom		9	2021	34	2	26	21	9915	1333	9967	29955	42139	Investigation	MGT9 ST42139:1:2110:1
SRR16195370	United Kingdom		9	2021	34	2	26	21	9915	1333	9967	29955	42139	Investigation	MGT9 ST42139:1:2110:1
SRR16241765	United Kingdom		9	2021	34	2	26	21	9915	1333	9967	29955	42139	Investigation	MGT9 ST42139:1:2110:1
SRR16910984	United Kingdom		10	2021	34	2	26	21	9915	1333	9967	29955	32526	Investigation	MGT9 ST42139:1:2110:1
SRR16910966	United Kingdom		10	2021	34	2	26	21	9915	1333	9967	29955	42139	Investigation	MGT9 ST42139:1:2110:1
SRR16910953	United Kingdom		10	2021	34	2	26	21	9915	1333	9967	29955	42139	Investigation	MGT9 ST42139:1:2110:1
SRR18761352	United Kingdom		4	2022	34	2	26	21	9915	1333	9967	29955	32526	Investigation	MGT9 ST42139:1:2110:1
SRR19171869	United Kingdom		5	2022	34	2	26	21	9915	1333	9967	29955	32526	Investigation	MGT9 ST42139:1:2110:1
SRR20804424	United Kingdom		7	2022	34	2	26	21	9915	1333	20770	27682	30058	Investigation	MGT9 ST42139:1:2110:1
SRR21284404	United Kingdom		8	2022	34	2	26	21	9915	1333	20770	27682	30066	Investigation	MGT9 ST42139:1:2110:1
SRR21284416	United Kingdom		8	2022	34	2	26	21	9915	1333	20770	27682	30058	Investigation	MGT9 ST42139:1:2110:1
SRR21408194	United Kingdom		8	2022	34	2	26	21	9915	1333	20770	27682	30058	Investigation	MGT9 ST42139:1:2110:1
SRR21284225	United Kingdom		8	2022	34	2	26	21	9915	1333	20770	27682	30058	Investigation	MGT9 ST42139:1:2110:1
SRR21284432	United Kingdom		8	2022	34	2	26	21	9915	1333	20770	27682	30058	Investigation	MGT9 ST42139:1:2110:1
SRR21284422	United Kingdom		8	2022	34	2	26	21	9915	1333	20770	27682	30058	Investigation	MGT9 ST42139:1:2110:1
SRR21284412	United Kingdom		8	2022	34	2	26	21	9915	1333	20770	27682	30058	Investigation	MGT9 ST42139:1:2110:1
SRR21284401	United Kingdom		8	2022	34	2	26	21	9915	1333	20770	27682	30058	Investigation	MGT9 ST42139:1:2110:1
SRR21284186	United Kingdom		8	2022	34	2	26	21	9915	1333	20770	27682	30058	Investigation	MGT9 ST42139:1:2110:1
SRR21284226	United Kingdom		8	2022	34	2	26	21	9915	1333	20770	27682	30058	Investigation	MGT9 ST42139:1:2110:1
SRR21678220	United Kingdom		9	2022	34	2	26	21	9915	1333	20770	27682	30058	Investigation	MGT9 ST42139:1:2110:1
SRR21594883	United Kingdom		9	2022	34	2	26	21	9915	1333	20770	27682	30058	Investigation	MGT9 ST42139:1:2110:1
SRR16641496	United Kingdom		10	2021	19	9	188	292	501	14265	18596	24886	42309	Investigation	MGT9 ST42309:0:2110:1
SRR16821909	United Kingdom		10	2021	19	9	188	292	501	14265	18596	24886	42309	Investigation	MGT9 ST42309:0:2110:1
SRR16356394	United Kingdom		10	2021	19	9	188	292	501	14265	18596	24886	42309	Investigation	MGT9 ST42309:0:2110:1
SRR16641494	United Kingdom		10	2021	19	9	188	292	501	14265	18596	24886	42309	Investigation	MGT9 ST42309:0:2110:1
SRR16599390	United Kingdom		10	2021	19	9	188	292	501	14265	18596	24886	42309	Investigation	MGT9 ST42309:0:2110:1
SRR16568945	United Kingdom		10	2021	19	9	188	292	501	14265	18596	24886	42309	Investigation	MGT9 ST42309:0:2110:1
SRR16640911	United Kingdom		10	2021	19	9	188	292	501	14265	18596	24886	42309	Investigation	MGT9 ST42309:0:2110:1
SRR8492426	United Kingdom		10	2018	19	2	1073	2157	3371	5313	6775	12074	12803	Investigation	MGT9 ST8585:1:1810:1
SRR8131507	United Kingdom		10	2018	19	2	1073	2157	3371	5313	6775	8146	8585	Investigation	MGT9 ST8585:1:1810:1
SRR8087232	United Kingdom		10	2018	19	2	1073	2157	3371	5313	6775	8146	8585	Investigation	MGT9 ST8585:1:1810:1
SRR8142797	United Kingdom		10	2018	19	2	1073	2157	3371	5313	6775	8146	8585	Investigation	MGT9 ST8585:1:1810:1
SRR8107201	United Kingdom		10	2018	19	2	1073	2157	3371	5313	6775	8146	8585	Investigation	MGT9 ST8585:1:1810:1
SRR8366166	United Kingdom		10	2018	19	2	1073	2157	3371	5313	6775	8146	8585	Investigation	MGT9 ST8585:1:1810:1
SRR8084252	United Kingdom		10	2018	19	2	1073	2157	3371	5313	6775	8146	8585	Investigation	MGT9 ST8585:1:1810:1
SRR8137430	United Kingdom		10	2018	19	3	399	663	1053	5314	6776	8147	8586	Investigation	MGT9 ST8586:1:1811:1
SRR8137445	United Kingdom		10	2018	19	3	399	663	1053	5314	6776	8147	8586	Investigation	MGT9 ST8586:1:1811:1
SRR8137449	United Kingdom		10	2018	19	3	399	663	1053	5314	6776	8147	8586	Investigation	MGT9 ST8586:1:1811:1
SRR8137452	United Kingdom		10	2018	19	3	399	663	1053	5314	6776	8147	8586	Investigation	MGT9 ST8586:1:1811:1
SRR8137432	United Kingdom		10	2018	19	3	399	663	1053	5314	6776	8147	8586	Investigation	MGT9 ST8586:1:1811:1
SRR8137365	United Kingdom		10	2018	19	3	399	663	1053	5314	6776	8147	8586	Investigation	MGT9 ST8586:1:1811:1
SRR8204036	United Kingdom		10	2018	19	3	399	663	1053	5314	6776	8147	8586	Investigation	MGT9 ST8586:1:1811:1
SRR8137433	United Kingdom		10	2018	19	3	399	663	1053	5314	6776	8147	8586	Investigation	MGT9 ST8586:1:1811:1
SRR8204021	United Kingdom		11	2018	19	3	399	663	1053	5314	9454	11557	12238	Investigation	MGT9 ST8586:1:1811:1
SRR8364475	United Kingdom		12	2018	19	3	399	663	1053	5264	1915	8085	8521	Investigation	MGT9 ST8586:1:1811:1
SRR8405198	United Kingdom		12	2018	19	3	399	663	1053	5264	1915	8085	8521	Investigation	MGT9 ST8586:1:1811:1
SRR8382029	United Kingdom		12	2018	19	3	399	663	1053	5264	1915	8085	8521	Investigation	MGT9 ST8586:1:1811:1
SRR8441112	United Kingdom		12	2018	19	3	399	663	1053	5264	1915	8085	8521	Investigation	MGT9 ST8586:1:1811:1
SRR8436083	United Kingdom		12	2018	19	3	399	663	1053	5314	1915	8920	9429	Investigation	MGT9 ST8586:1:1811:1
SRR8397152	United Kingdom		12	2018	19	3	399	663	1053	5314	1915	8920	9429	Investigation	MGT9 ST8586:1:1811:1
SRR8367061	United Kingdom		12	2018	19	3	399	663	1053	5314	1915	8920	9429	Investigation	MGT9 ST8586:1:1811:1
SRR8704741	United Kingdom		2	2019	19	3	399	663	1053	5264	1915	8085	8874	Investigation	MGT9 ST8586:1:1811:1
SRR8674639	United Kingdom		2	2019	19	3	399	663	1053	5264	1915	8085	8521	Investigation	MGT9 ST8586:1:1811:1
SRR8738366	United Kingdom		3	2019	19	3	399	663	1053	5264	1915	8085	9548	Investigation	MGT9 ST8586:1:1811:1
SRR8997923	United Kingdom		4	2019	19	3	399	663	1053	5264	1915	8931	10438	Investigation	MGT9 ST8586:1:1811:1
SRR9287432	United Kingdom		4	2019	19	3	399	663	1053	5264	1915	8931	9441	Investigation	MGT9 ST8586:1:1811:1
SRR9261575	United Kingdom		5	2019	19	3	399	663	1053	1575	1915	8254	8889	Investigation	MGT9 ST8586:1:1811:1
SRR9678262	United Kingdom		7	2019	19	3	399	663	1053	1575	1915	8254	8698	Investigation	MGT9 ST8586:1:1811:1
SRR9886121	United Kingdom		7	2019	19	3	399	663	1053	1575	1915	8254	8698	Investigation	MGT9 ST8586:1:1811:1
SRR8172831	United Kingdom		10	2018	323	2	11	2151	906	5299	6787	8158	8598	Investigation	MGT9 ST8598:0:1905:1
SRR8118247	United Kingdom		10	2018	323	2	11	2151	906	5299	6787	8158	8598	Investigation	MGT9 ST8598:0:1905:1
SRR8204798	United Kingdom		10	2018	323	2	11	2151	906	5299	6787	8158	8598	Investigation	MGT9 ST8598:0:1905:1
SRR8204817	United Kingdom		10	2018	323	2	11	2151	906	5299	6787	8158	8598	Investigation	MGT9 ST8598:0:1905:1
SRR8385668	United Kingdom		10	2018	323	2	11	2151	906	5299	6787	8158	8598	Investigation	MGT9 ST8598:0:1905:1
SRR8382250	United Kingdom		7	2018	19	3	399	663	1053	1575	1915	8254	8698	Investigation	MGT9 ST8698:0:1808:1
SRR8367050	United Kingdom		8	2018	19	3	399	663	1053	1575	1915	8254	8698	Investigation	MGT9 ST8698:0:1808:1
SRR8304815	United Kingdom		8	2018	19	3	399	663	1053	1575	1915	8254	8698	Investigation	MGT9 ST8698:0:1808:1
SRR8333773	United Kingdom		8	2018	19	3	399	663	1053	1575	1915	8254	8698	Investigation	MGT9 ST8698:0:1808:1
SRR8366152	United Kingdom		8	2018	19	3	399	663	1053	1575	1915	8254	8698	Investigation	MGT9 ST8698:0:1808:1
SRR7997096	United Kingdom		9	2018	19	3	399	663	1053	1575	1915	8254	8698	Investigation	MGT9 ST8698:0:1808:1
SRR8084265	United Kingdom		10	2018	19	3	399	663	1053	1575	1915	8254	8698	Investigation	MGT9 ST8698:0:1808:1
SRR8117040	United Kingdom		10	2018	19	3	399	663	1053	1575	1915	8254	8698	Investigation	MGT9 ST8698:0:1808:1
SRR8490857	United Kingdom		10	2018	19	3	399	663	1053	1575	1915	8254	8698	Investigation	MGT9 ST8698:0:1808:1
SRR8107205	United Kingdom		10	2018	19	3	399	663	1053	1575	1915	8254	8698	Investigation	MGT9 ST8698:0:1808:1
SRR8484191	United Kingdom		10	2018	19	3	399	663	1053	1575	1915	8254	8698	Investigation	MGT9 ST8698:0:1808:1
SRR8149417	United Kingdom		10	2018	19	3	399	2738	4253	1575	8482	8254	8698	Investigation	MGT9 ST8698:0:1808:1
SRR8137381	United Kingdom		10	2018	19	3	399	663	1053	1575	1915	8254	8698	Investigation	MGT9 ST8698:0:1808:1
SRR8490826	United Kingdom		10	2018	19	3	399	663	1053	1575	1915	8254	8698	Investigation	MGT9 ST8698:0:1808:1
SRR8281272	United Kingdom		11	2018	19	3	399	663	1053	1575	1915	8254	8698	Investigation	MGT9 ST8698:0:1808:1
SRR8249762	United Kingdom		11	2018	19	3	399	663	1053	1575	1915	8254	8698	Investigation	MGT9 ST8698:0:1808:1
SRR8293579	United Kingdom		11	2018	19	3	399	663	1053	1575	1915	8254	8698	Investigation	MGT9 ST8698:0:1808:1
SRR7511874	United Kingdom		6	2018	19	57	215	331	818	812	1020	8285	8731	Investigation	MGT9 ST8731:1:1807:1
SRR7842457	United Kingdom		7	2018	19	57	215	331	818	9737	1020	16925	18104	Investigation	MGT9 ST8731:1:1807:1
SRR7866911	United Kingdom		7	2018	19	57	215	331	818	812	1020	8285	8731	Investigation	MGT9 ST8731:1:1807:1
SRR8490797	United Kingdom		7	2018	19	57	215	331	818	812	1020	8285	8731	Investigation	MGT9 ST8731:1:1807:1
SRR8438033	United Kingdom		7	2018	19	57	215	331	818	812	1020	8285	8731	Investigation	MGT9 ST8731:1:1807:1
SRR7867240	United Kingdom		7	2018	19	57	215	331	818	812	1020	8285	8731	Investigation	MGT9 ST8731:1:1807:1
SRR7867047	United Kingdom		7	2018	19	57	215	331	818	812	1020	8285	8731	Investigation	MGT9 ST8731:1:1807:1
SRR7828320	United Kingdom		7	2018	19	57	215	331	818	812	1020	8285	8731	Investigation	MGT9 ST8731:1:1807:1
SRR7842388	United Kingdom		7	2018	19	57	215	331	818	812	1020	8285	8731	Investigation	MGT9 ST8731:1:1807:1
SRR7538774	United Kingdom		7	2018	19	57	215	331	818	812	1020	8285	8731	Investigation	MGT9 ST8731:1:1807:1
SRR8369258	United Kingdom		7	2018	19	57	215	331	818	812	1020	8285	8731	Investigation	MGT9 ST8731:1:1807:1
SRR7522912	United Kingdom		7	2018	19	57	215	331	818	812	1020	8285	8731	Investigation	MGT9 ST8731:1:1807:1
SRR8380697	United Kingdom		7	2018	19	57	215	331	818	812	1020	8285	8731	Investigation	MGT9 ST8731:1:1807:1
SRR7874001	United Kingdom		7	2018	19	57	215	331	818	812	1020	8285	8731	Investigation	MGT9 ST8731:1:1807:1
SRR7867121	United Kingdom		7	2018	19	57	215	331	818	812	1020	8285	8731	Investigation	MGT9 ST8731:1:1807:1
SRR7523803	United Kingdom		7	2018	19	57	215	331	818	812	1020	8285	8731	Investigation	MGT9 ST8731:1:1807:1
SRR7828230	United Kingdom		8	2018	19	57	215	331	818	812	1020	8285	8731	Investigation	MGT9 ST8731:1:1807:1
SRR9911562	United Kingdom		7	2019	34	2	225	345	3619	852	7231	8756	19838	Investigation	MGT9 ST9248:2:1907:1
SRR9911977	United Kingdom		7	2019	34	2	225	345	3619	852	7231	8756	19838	Investigation	MGT9 ST9248:2:1907:1
SRR9720415	United Kingdom		7	2019	34	2	225	345	3619	852	7231	8756	9248	Investigation	MGT9 ST9248:2:1907:1
SRR9875381	United Kingdom		7	2019	34	2	225	345	3619	852	7231	8756	9248	Investigation	MGT9 ST9248:2:1907:1
SRR9875392	United Kingdom		7	2019	34	2	225	345	3619	852	7231	8756	9248	Investigation	MGT9 ST9248:2:1907:1
SRR9826992	United Kingdom		7	2019	34	2	225	2322	3619	852	7231	8756	9248	Investigation	MGT9 ST9248:2:1907:1
SRR9849814	United Kingdom		7	2019	34	2	225	345	3619	852	7231	8756	9248	Investigation	MGT9 ST9248:2:1907:1
SRR8131520	United Kingdom		9	2018	19	3	399	663	1053	5314	1915	8920	9429	Investigation	MGT9 ST9429:0:1809:1
SRR8492446	United Kingdom		9	2018	19	3	399	663	1053	5314	1915	8920	9429	Investigation	MGT9 ST9429:0:1809:1
SRR8118257	United Kingdom		9	2018	19	3	399	663	1053	5314	1915	8920	9429	Investigation	MGT9 ST9429:0:1809:1
SRR8166232	United Kingdom		9	2018	19	3	399	663	1053	5314	1915	8920	9429	Investigation	MGT9 ST9429:0:1809:1
SRR7997127	United Kingdom		9	2018	19	3	399	663	1053	5314	1915	8920	9429	Investigation	MGT9 ST9429:0:1809:1
SRR8098359	United Kingdom		9	2018	19	3	399	663	1053	5314	1915	8920	9429	Investigation	MGT9 ST9429:0:1809:1
SRR8114926	United Kingdom		9	2018	19	3	399	663	1053	5314	1915	8920	9429	Investigation	MGT9 ST9429:0:1809:1
SRR8098382	United Kingdom		9	2018	19	3	399	663	1053	5314	1915	8920	9429	Investigation	MGT9 ST9429:0:1809:1
SRR8485053	United Kingdom		10	2018	19	3	399	663	1053	5314	1915	8920	9429	Investigation	MGT9 ST9429:0:1809:1
SRR8087142	United Kingdom		10	2018	19	3	399	663	1053	5314	1915	8920	9429	Investigation	MGT9 ST9429:0:1809:1
SRR8097940	United Kingdom		10	2018	19	3	399	663	1053	5314	1915	8920	9429	Investigation	MGT9 ST9429:0:1809:1
SRR8087206	United Kingdom		10	2018	19	3	399	663	1053	5314	1915	8920	9429	Investigation	MGT9 ST9429:0:1809:1
SRR8097946	United Kingdom		10	2018	19	3	399	663	1053	5314	1915	8920	9429	Investigation	MGT9 ST9429:0:1809:1
SRR8087240	United Kingdom		10	2018	19	3	399	663	1053	5314	1915	8920	9429	Investigation	MGT9 ST9429:0:1809:1
SRR8131567	United Kingdom		10	2018	19	3	399	663	1053	5314	1915	8920	9429	Investigation	MGT9 ST9429:0:1809:1
SRR7997061	United Kingdom		9	2018	19	3	399	663	1053	5264	7407	8994	9509	Investigation	MGT9 ST9509:0:1809:1
SRR8293796	United Kingdom		9	2018	19	3	399	663	1053	5264	7407	8994	9509	Investigation	MGT9 ST9509:0:1809:1
SRR8131524	United Kingdom		9	2018	19	3	399	663	1053	5264	7407	8994	9509	Investigation	MGT9 ST9509:0:1809:1
SRR7997048	United Kingdom		9	2018	19	3	399	663	1053	5264	7407	8994	9509	Investigation	MGT9 ST9509:0:1809:1
SRR8293581	United Kingdom		9	2018	19	3	399	663	1053	5264	7407	8994	9509	Investigation	MGT9 ST9509:0:1809:1
SRR8182559	United Kingdom		10	2018	19	3	399	663	1053	5264	7407	8994	9509	Investigation	MGT9 ST9509:0:1809:1
SRR7350623	United Kingdom		10	2016	19	2	144	2411	3767	5938	7526	9132	9655	Investigation	MGT9 ST9655:1:1611:1
SRR7351539	United Kingdom		11	2016	19	2	144	2411	3767	5938	7526	9132	18557	Investigation	MGT9 ST9655:1:1611:1
SRR7221409	United Kingdom		11	2016	19	2	144	2411	3767	5938	7526	9132	9655	Investigation	MGT9 ST9655:1:1611:1
SRR7298381	United Kingdom		11	2016	19	2	144	2411	3767	5938	7526	9132	9655	Investigation	MGT9 ST9655:1:1611:1
SRR8650451	United Kingdom		11	2016	19	2	144	2411	3767	5938	7526	9132	9655	Investigation	MGT9 ST9655:1:1611:1
SRR1963356	United Kingdom		1	2015	34	2	18	352	20	1291	5540	6569	6949	Investigation
SRR1960127	United Kingdom		1	2015	34	2	18	386	3307	21	2298	47947	52525	Investigation
SRR1963514	United Kingdom		1	2015	34	2	18	1805	20	4358	989	6458	6833	Investigation
SRR1959242	United Kingdom		1	2015	34	2	18	1805	20	4358	989	6458	6833	Investigation
SRR1963491	United Kingdom		1	2015	34	2	18	21	20	787	989	6588	6968	Investigation
SRR1959420	United Kingdom		1	2015	34	2	26	21	3307	4366	5460	15673	16738	Investigation
SRR1969858	United Kingdom		1	2015	34	2	26	46	20	559	1274	6154	7621	Investigation
SRR1968234	United Kingdom		1	2015	34	2	26	46	2975	559	5880	6989	7408	Investigation
SRR1959504	United Kingdom		1	2015	34	2	18	21	587	21	5473	6483	6860	Investigation
SRR1959505	United Kingdom		1	2015	34	2	18	21	20	21	5474	6484	6861	Investigation
SRR1959507	United Kingdom		1	2015	34	2	18	21	587	4378	1348	6485	6862	Investigation
SRR1963327	United Kingdom		1	2015	34	2	18	21	2841	4424	5536	6563	6944	Investigation
SRR1968188	United Kingdom		1	2015	34	2	18	21	2971	21	5875	6984	7403	Investigation
SRR1967936	United Kingdom		1	2015	19	2	23	31	30	32	5851	6957	7376	Investigation
SRR1969842	United Kingdom		1	2015	34	240	26	1956	350	564	6029	7178	7617	Investigation
SRR1960131	United Kingdom		1	2015	34	2	134	21	2813	864	5487	6500	6877	Investigation
SRR1960311	United Kingdom		1	2015	34	2	26	339	350	4087	5124	6134	6899	Investigation
[truncated: 11,252 more rows]

## Sheet: 4 - UK STM investigation clust
Cluster ID	Genomic Nomenclature ID	Genetic threshold	Number of isolates	Maximum pairwise distance	Number of Days	Min date	Max date	Month investigation called	Merged with	Strains
MGT9 ST28040:0:2210:1	MGT9 ST28040	0	13	0	4	2022-09	2022-12	2022-10		SRR22113913,SRR21678267,SRR22114001,SRR22113976,SRR22113969,SRR21678233,SRR22361127,SRR22434463,SRR22434345,SRR22434283,SRR22814808,SRR22939185,SRR22666548
MGT9 ST28091:1:2109:1	MGT9 ST28091	1	15	2	17	2021-08	2022-12	2021-09		SRR16988495,SRR16134699,SRR15898412,SRR16988562,SRR16988484,SRR16988523,SRR16195682,SRR16988589,SRR16356404,SRR17048202,SRR17713571,SRR17646486,SRR17696493,SRR21616157,SRR22909353
MGT8 ST28184:1:2201:1	MGT8 ST28184	1	102	3	13	2021-12	2022-12	2022-01	MGT7 ST21164:4:2203:1	SRR17893226,SRR17487579,SRR17696759,SRR17865586,SRR17830209,SRR17830210,SRR17696481,SRR17713545,SRR17830298,SRR18021581,SRR18008353,SRR18157924,SRR18115296,SRR17988774,SRR18215110,SRR18115305,SRR17988766,SRR18008320,SRR17988769,SRR18260163,SRR18090488,SRR18090498,SRR18021617,SRR18215089,SRR18313031,SRR18403808,SRR18507537,SRR18327143,SRR18260173,SRR18507553,SRR18334065,SRR18590200,SRR18584363,SRR…
MGT9 ST32804:2:2209:1	MGT9 ST32804	2	11	3	4	2022-09	2022-12	2022-09		SRR21608881,SRR21535183,SRR21520548,SRR21520621,SRR21520569,SRR22234341,SRR21910840,SRR22113906,SRR22509350,SRR22578326,SRR22753211
MGT7 ST21164:4:2203:1	MGT7 ST21164	4	55	4	11	2022-02	2022-12	2022-03	MGT8 ST28184:1:2201:1	SRR18215075,SRR18021616,SRR18061082,SRR18207403,SRR18313090,SRR18821932,SRR19023409,SRR18907231,SRR18982358,SRR18907233,SRR19100792,SRR19019565,SRR18907245,SRR18821971,SRR18894064,SRR18907279,SRR19100860,SRR18762023,SRR18894065,SRR18894067,SRR18893998,SRR18907239,SRR19023443,SRR19087055,SRR19023429,SRR19100759,SRR18771407,SRR18907275,SRR18894087,SRR18982258,SRR18907246,SRR19087283,SRR18907282,SRR…
MGT9 ST32753:0:2209:1	MGT9 ST32753	0	6	0	2	2022-08	2022-09	2022-09		SRR21037030,SRR21488193,SRR21594944,SRR21130498,SRR21147706,SRR21594997
MGT9 ST42309:0:2110:1	MGT9 ST42309	0	7	0	1	2021-10	2021-10	2021-10		SRR16641496,SRR16821909,SRR16356394,SRR16641494,SRR16599390,SRR16568945,SRR16640911
MGT9 ST41681:0:2109:1	MGT9 ST41681	0	6	0	1	2021-09	2021-09	2021-09		SRR16173718,SRR15924202,SRR16057575,SRR16053980,SRR16241818,SRR16134607
MGT9 ST8598:0:1905:1	MGT9 ST8598	0	5	0	1	2018-10	2018-10	2019-05		SRR8172831,SRR8118247,SRR8204798,SRR8204817,SRR8385668
MGT9 ST18027:0:1809:1	MGT9 ST18027	0	5	0	1	2018-09	2018-09	2018-09		SRR7873954,SRR7885289,SRR7892300,SRR7911481,SRR7866897
MGT9 ST1629:0:1504:1	MGT9 ST1629	0	5	0	1	2015-04	2015-04	2015-04		SRR3286612,SRR3286641,SRR3285483,SRR6074727,SRR3286608
MGT9 ST1411:0:1510:1	MGT9 ST1411	0	6	0	3	2015-09	2015-11	2015-10		SRR6074636,SRR6062399,SRR6111343,SRR3285458,SRR6116896,SRR3284812
MGT9 ST9509:0:1809:1	MGT9 ST9509	0	6	0	2	2018-09	2018-10	2018-09		SRR7997061,SRR8293796,SRR8131524,SRR7997048,SRR8293581,SRR8182559
MGT9 ST9429:0:1809:1	MGT9 ST9429	0	18	0	4	2018-09	2018-12	2018-09	MGT9 ST8586:1:1811:1	SRR8131520,SRR8492446,SRR8118257,SRR8166232,SRR7997127,SRR8098359,SRR8114926,SRR8098382,SRR8087240,SRR8097946,SRR8485053,SRR8087206,SRR8097940,SRR8131567,SRR8087142,SRR8436083,SRR8367061,SRR8397152
MGT9 ST8698:0:1808:1	MGT9 ST8698	0	19	0	13	2018-07	2019-07	2018-08	MGT9 ST8586:1:1811:1	SRR8367050,SRR8304815,SRR8333773,SRR8366152,SRR8382250,SRR7997096,SRR8117040,SRR8490826,SRR8107205,SRR8084265,SRR8149417,SRR8490857,SRR8484191,SRR8137381,SRR8249762,SRR8281272,SRR8293579,SRR9886121,SRR9678262
MGT9 ST18122:0:1809:1	MGT9 ST18122	0	7	0	28	2018-08	2020-11	2018-09		SRR7962003,SRR7879602,SRR7841620,SRR7911398,SRR7892235,SRR11791591,SRR13093789
MGT9 ST17907:0:1806:1	MGT9 ST17907	0	35	0	36	2018-06	2021-05	2018-06		SRR7450683,SRR7480431,SRR7408340,SRR7416266,SRR7457957,SRR7873797,SRR7850603,SRR7850649,SRR7867259,SRR7879490,SRR7842677,SRR7841407,SRR7866785,SRR7828506,SRR7850537,SRR7842459,SRR7867009,SRR7850671,SRR7873870,SRR7828324,SRR7842485,SRR7828417,SRR7841534,SRR7842557,SRR7828542,SRR7873880,SRR7873977,SRR7874111,SRR7850627,SRR11808746,SRR12626278,SRR12574337,SRR12495645,SRR12645902,SRR14783247
MGT9 ST32674:0:2208:1	MGT9 ST32674	0	8	0	3	2022-07	2022-09	2022-08		SRR21204855,SRR21129906,SRR20804417,SRR21130428,SRR20721044,SRR20912016,SRR21616196,SRR21629198
MGT9 ST35389:1:2207:1	MGT9 ST35389	1	5	1	2	2022-06	2022-07	2022-07		SRR19901346,SRR20210963,SRR20676849,SRR19846872,SRR20869755
MGT8 ST28560:1:2203:1	MGT8 ST28560	1	8	3	2	2022-02	2022-03	2022-03		SRR18327132,SRR18114802,SRR18215071,SRR18157938,SRR18214963,SRR18327136,SRR18488364,SRR18545478
MGT8 ST25435:1:2112:1	MGT8 ST25435	1	8	1	2	2021-11	2021-12	2021-12		SRR17332635,SRR17067085,SRR17269312,SRR17327828,SRR17331197,SRR17405981,SRR17405967,SRR17331227
MGT7 ST18928:1:2107:1	MGT7 ST18928	1	5	2	2	2021-06	2021-07	2021-07		SRR15178476,SRR15054563,SRR15178473,SRR15299907,SRR15502380
MGT8 ST22909:1:2009:1	MGT8 ST22909	1	13	2	2	2020-08	2020-09	2020-09		SRR12655803,SRR12645963,SRR12645915,SRR12610943,SRR12645984,SRR12694663,SRR12626296,SRR12770202,SRR12610955,SRR12645935,SRR12645942,SRR12610949,SRR12672369
MGT9 ST22487:1:2002:1	MGT9 ST22487	1	5	1	2	2020-01	2020-02	2020-02		SRR10981283,SRR10948219,SRR11096905,SRR10997044,SRR12770131
MGT8 ST51114:1:1907:1	MGT8 ST51114	1	24	3	1	2019-07	2019-07	2019-07		SRR16278098,SRR16278097,SRR16278092,SRR16278045,SRR16278105,SRR16278095,SRR16278101,SRR16278090,SRR16278046,SRR16278100,SRR16278093,SRR16278106,SRR16278091,SRR16278094,SRR16292004,SRR16292006,SRR16292003,SRR16292005,SRR16278103,SRR16278099,SRR16278083,SRR16278096,SRR16278102,SRR16278104
MGT9 ST8585:1:1810:1	MGT9 ST8585	1	7	1	1	2018-10	2018-10	2018-10		SRR8131507,SRR8087232,SRR8142797,SRR8492426,SRR8107201,SRR8366166,SRR8084252
MGT9 ST19405:1:1709:1	MGT9 ST19405	1	5	1	2	2017-08	2017-09	2017-09		SRR7223253,SRR7358964,SRR7351471,SRR7285893,SRR7163837
MGT8 ST11895:1:1707:1	MGT8 ST11895	1	9	2	1	2017-07	2017-07	2017-07		SRR7439308,SRR7157821,SRR7122570,SRR7188013,SRR7292870,SRR7275087,SRR7257427,SRR8554035,SRR7408382
MGT8 ST9081:1:1706:1	MGT8 ST9081	1	9	3	2	2017-05	2017-06	2017-06		SRR8648331,SRR7298814,SRR8568777,SRR7427062,SRR7475412,SRR8568781,SRR7187959,SRR7187906,SRR7444231
MGT9 ST9655:1:1611:1	MGT9 ST9655	1	5	1	2	2016-10	2016-11	2016-11		SRR7351539,SRR7221409,SRR7350623,SRR7298381,SRR8650451
MGT7 ST8801:1:1609:1	MGT7 ST8801	1	5	2	2	2016-08	2016-09	2016-09		SRR7221369,SRR8667316,SRR7468900,SRR7456908,SRR7123276
MGT9 ST2038:1:1605:1	MGT9 ST2038	1	6	1	1	2016-05	2016-05	2016-05		SRR6117799,SRR6117640,SRR6117644,SRR6117826,SRR6117752,SRR6117806
MGT7 ST1073:1:1510:1	MGT7 ST1073	1	5	2	2	2015-09	2015-10	2015-10		SRR6111306,SRR3322354,SRR3323007,SRR6111044,SRR6062408
MGT9 ST1615:1:1508:1	MGT9 ST1615	1	9	2	2	2015-07	2015-08	2015-08		SRR6111000,SRR3285468,SRR6111027,SRR6111200,SRR6074711,SRR6111059,SRR6116909,SRR3284818,SRR6114062
MGT8 ST1280:1:1507:1	MGT8 ST1280	1	5	2	1	2015-07	2015-07	2015-07		SRR6111314,SRR6062339,SRR6062438,SRR6111320,SRR6113921
MGT8 ST1412:1:1507:1	MGT8 ST1412	1	8	2	2	2015-07	2015-08	2015-07		SRR6111115,SRR6111351,SRR6116930,SRR6074550,SRR3284845,SRR6114072,SRR3284739,SRR6111015
MGT9 ST1460:1:1511:1	MGT9 ST1460	1	8	1	3	2015-10	2015-12	2015-11		SRR6111211,SRR3322318,SRR6111043,SRR6074631,SRR6062460,SRR3322689,SRR3285460,SRR6111012
MGT9 ST15628:1:1611:1	MGT9 ST15628	1	9	2	2	2016-11	2016-12	2016-11		SRR7501355,SRR7533375,SRR7427054,SRR15369683,SRR8657012,SRR7469086,SRR5215736,SRR7475487,SRR7278071
MGT8 ST8326:1:1608:1	MGT8 ST8326	1	19	5	6	2016-07	2016-12	2016-08		SRR7187209,SRR7538859,SRR7439355,SRR8671281,SRR5193866,SRR7359586,SRR7444282,SRR8658236,SRR7350771,SRR7402350,SRR8658185,SRR7416151,SRR7184592,SRR7284508,SRR7495507,SRR7516708,SRR8658181,SRR7350773,SRR8648352
MGT8 ST1434:1:1506:1	MGT8 ST1434	1	9	3	24	2015-05	2017-04	2015-06		SRR3286912,SRR6117526,SRR3322099,SRR6074670,SRR6111344,SRR6117852,SRR6074589,SRR6117796,SRR5632814
MGT8 ST8574:1:1707:1	MGT8 ST8574	1	11	3	2	2017-07	2017-08	2017-07		SRR8553958,SRR7480126,SRR7187077,SRR7284260,SRR8553961,SRR7443898,SRR7480618,SRR7469067,SRR7351479,SRR7310318,SRR8551684
MGT6 ST5541:1:1709:1	MGT6 ST5541	1	7	2	2	2017-09	2017-10	2017-09		SRR7140658,SRR7450986,SRR7414470,SRR7215963,SRR7187983,SRR7416091,SRR7873993
MGT8 ST8130:1:1708:1	MGT8 ST8130	1	17	3	4	2017-08	2017-11	2017-08		SRR7415112,SRR7458786,SRR7285878,SRR7414464,SRR7458219,SRR7349174,SRR8637895,SRR7457969,SRR8554017,SRR8552337,SRR7358375,SRR7533443,SRR7495586,SRR7367582,SRR7275033,SRR7285940,SRR7480364
MGT9 ST8731:1:1807:1	MGT9 ST8731	1	17	1	3	2018-06	2018-08	2018-07		SRR7866911,SRR7842457,SRR8490797,SRR8438033,SRR7867240,SRR7867047,SRR7828320,SRR7842388,SRR7538774,SRR7511874,SRR8369258,SRR7522912,SRR8380697,SRR7874001,SRR7867121,SRR7523803,SRR7828230
MGT9 ST8586:1:1811:1	MGT9 ST8586	1	24	6	10	2018-10	2019-07	2018-11	MGT9 ST9429:0:1809:1,MGT9 ST8698:0:1808:1	SRR8204021,SRR8137430,SRR8137445,SRR8137449,SRR8137452,SRR8137432,SRR8137365,SRR8204036,SRR8137433,SRR8436083,SRR8367061,SRR8397152,SRR8382029,SRR8364475,SRR8405198,SRR8441112,SRR8704741,SRR8674639,SRR8738366,SRR8997923,SRR9287432,SRR9261575,SRR9886121,SRR9678262
MGT8 ST8631:1:1907:1	MGT8 ST8631	1	6	2	2	2019-07	2019-08	2019-07		SRR9934354,SRR9719461,SRR9719537,SRR9944979,SRR15361928,SRR10031634
MGT8 ST9382:1:1909:1	MGT8 ST9382	1	15	2	10	2019-08	2020-05	2019-09		SRR10120283,SRR10229757,SRR10198927,SRR10254219,SRR10232142,SRR10229755,SRR10232082,SRR10235734,SRR10222013,SRR10302541,SRR10313693,SRR10381319,SRR10313747,SRR10513393,SRR11791555
MGT8 ST8113:1:1707:1	MGT8 ST8113	1	106	6	38	2017-07	2020-08	2017-07		SRR7458780,SRR7468987,SRR7172581,SRR15369585,SRR7108616,SRR7187282,SRR7402381,SRR7451159,SRR7480423,SRR7286818,SRR7456981,SRR7885275,SRR7351431,SRR7523676,SRR7298356,SRR7230712,SRR7414838,SRR7163840,SRR7284415,SRR7469101,SRR7523826,SRR7204494,SRR7528171,SRR7884624,SRR7298840,SRR7416182,SRR7292879,SRR7426750,SRR7468941,SRR7416291,SRR7402389,SRR7285805,SRR7465112,SRR7414969,SRR7506988,SRR7221293,SR…
MGT9 ST23840:1:2005:1	MGT9 ST23840	1	11	2	6	2020-04	2020-09	2020-05		SRR11798645,SRR11955233,SRR11927776,SRR11927766,SRR11676243,SRR11791600,SRR12282405,SRR12251287,SRR12672358,SRR12645920,SRR12645930
MGT9 ST22592:1:2002:1	MGT9 ST22592	1	90	3	10	2020-01	2020-10	2020-02		SRR11103268,SRR11180442,SRR11363609,SRR11230968,SRR11230971,SRR11096921,SRR11362133,SRR11231048,SRR11075154,SRR11364975,SRR10992580,SRR11435802,SRR11409992,SRR11507311,SRR11516100,SRR11451532,SRR11479096,SRR12770059,SRR11451511,SRR11505142,SRR11451515,SRR11483188,SRR11483184,SRR11425257,SRR11575788,SRR11676255,SRR11600420,SRR11635653,SRR11772702,SRR11583944,SRR11772701,SRR11583953,SRR11607191,SRR…
MGT8 ST8325:1:2008:1	MGT8 ST8325	1	9	2	5	2020-07	2020-11	2020-08		SRR12626279,SRR12404028,SRR12416128,SRR12495627,SRR12541504,SRR12541485,SRR12768445,SRR12806941,SRR13061480
MGT7 ST8331:1:1908:1	MGT7 ST8331	1	13	2	18	2019-08	2021-01	2019-08		SRR10096467,SRR10081877,SRR10053738,SRR10108436,SRR10096493,SRR10081761,SRR10247541,SRR10133407,SRR11410458,SRR11410112,SRR11410128,SRR11425080,SRR13614777
MGT9 ST15366:1:1608:1	MGT9 ST15366	1	157	7	71	2016-07	2022-05	2016-08		SRR7426624,SRR5215740,SRR7349146,SRR7285900,SRR8667243,SRR8667445,SRR7458216,SRR7163813,SRR7902689,SRR7223164,SRR7527800,SRR8661094,SRR7523836,SRR8661076,SRR7458607,SRR8661024,SRR8661179,SRR7417207,SRR7426541,SRR7351418,SRR8658159,SRR7343879,SRR7351508,SRR7416104,SRR7426955,SRR7350698,SRR7204598,SRR7528185,SRR8647681,SRR8648342,SRR8667463,SRR8647237,SRR8647910,SRR7511920,SRR8648184,SRR7506897,SRR…
MGT7 ST16492:1:2010:1	MGT7 ST16492	1	8	3	21	2020-09	2022-05	2020-10		SRR12694609,SRR12806930,SRR13008648,SRR12655751,SRR12655786,SRR14616329,SRR16356405,SRR19529135
MGT9 ST42139:1:2110:1	MGT9 ST42139	1	24	3	13	2021-09	2022-09	2021-10		SRR16910984,SRR16910966,SRR16195394,SRR16278017,SRR16195403,SRR16195340,SRR16910953,SRR16195370,SRR16241765,SRR18761352,SRR19171869,SRR20804424,SRR21284186,SRR21284412,SRR21284225,SRR21284401,SRR21408194,SRR21284404,SRR21284422,SRR21284226,SRR21284432,SRR21284416,SRR21594883,SRR21678220
MGT7 ST8082:1:1910:1	MGT7 ST8082	1	12	3	39	2019-09	2022-11	2019-10		SRR10254231,SRR10139531,SRR10393112,SRR10313697,SRR10360801,SRR15853425,SRR15853755,SRR16291951,SRR20676814,SRR20721018,SRR22434491,SRR22434426
MGT8 ST8892:1:1909:1	MGT8 ST8892	1	17	3	40	2019-08	2022-11	2019-09		SRR10139523,SRR10096429,SRR10228850,SRR10198892,SRR10139571,SRR10198933,SRR10232117,SRR11410459,SRR15853765,SRR16195691,SRR16173717,SRR16173731,SRR16988525,SRR16490670,SRR22133642,SRR22284713,SRR22340807
MGT7 ST28123:2:2011:1	MGT7 ST28123	2	5	4	1	2020-11	2020-11	2020-11		SRR15334857,SRR15334708,SRR15334884,SRR15341520,SRR15334791
MGT9 ST24100:2:2007:1	MGT9 ST24100	2	7	2	2	2020-06	2020-07	2020-07		SRR12177360,SRR12200480,SRR12076580,SRR12218927,SRR12323747,SRR12251723,SRR12251279
MGT7 ST14699:2:1910:1	MGT7 ST14699	2	5	4	2	2019-09	2019-10	2019-10		SRR10414535,SRR10254220,SRR10302537,SRR10247555,SRR10270628
MGT8 ST8652:2:1907:1	MGT8 ST8652	2	5	3	2	2019-06	2019-07	2019-07		SRR9647956,SRR9422877,SRR9826980,SRR9849821,SRR9923889
MGT9 ST9248:2:1907:1	MGT9 ST9248	2	7	2	1	2019-07	2019-07	2019-07		SRR9911562,SRR9911977,SRR9720415,SRR9875381,SRR9875392,SRR9826992,SRR9849814
MGT7 ST28165:2:1806:1	MGT7 ST28165	2	7	2	1	2018-06	2018-06	2018-06		SRR15362103,SRR15361862,SRR15362029,SRR15361952,SRR15366137,SRR15361889,SRR15366340
MGT9 ST1295:2:1511:1	MGT9 ST1295	2	12	3	2	2015-11	2015-12	2015-11		SRR6111001,SRR6111254,SRR6062258,SRR6074533,SRR6111005,SRR6110996,SRR6062323,SRR6062333,SRR6062264,SRR6062341,SRR6074633,SRR6074642
MGT8 ST9462:2:1609:1	MGT8 ST9462	2	8	2	3	2016-08	2016-10	2016-09		SRR8667343,SRR8661190,SRR8661130,SRR7416345,SRR7284316,SRR7157828,SRR7892302,SRR7475511
MGT6 ST5300:2:1708:1	MGT6 ST5300	2	12	4	3	2017-08	2017-10	2017-08		SRR8551679,SRR7911388,SRR7457145,SRR7439469,SRR7523667,SRR7444050,SRR8548440,SRR8548885,SRR7297894,SRR8543142,SRR7297932,SRR8528791
MGT6 ST4764:2:1708:1	MGT6 ST4764	2	13	5	3	2017-08	2017-10	2017-08		SRR7284423,SRR7349136,SRR7527812,SRR7523656,SRR7516556,SRR7278107,SRR7527831,SRR8548919,SRR7298802,SRR7351413,SRR7890254,SRR7417301,SRR7184445
MGT7 ST1056:2:1609:1	MGT7 ST1056	2	10	5	16	2016-08	2017-11	2016-09		SRR8661185,SRR8661134,SRR8674641,SRR7879457,SRR7349342,SRR7417349,SRR7506742,SRR7506876,SRR7187988,SRR8524579
MGT8 ST9144:2:1610:1	MGT8 ST9144	2	7	4	15	2016-09	2017-11	2016-10		SRR7474867,SRR7910394,SRR7475426,SRR8658053,SRR8657023,SRR7187278,SRR7184601
MGT8 ST8366:2:1709:1	MGT8 ST8366	2	11	5	6	2017-08	2018-01	2017-09		SRR8528787,SRR8528667,SRR7471107,SRR7528160,SRR7402378,SRR7456780,SRR7414784,SRR8526091,SRR8528418,SRR7310452,SRR8524601
MGT7 ST6919:2:1712:1	MGT7 ST6919	2	9	5	3	2017-12	2018-02	2017-12		SRR8523873,SRR7348718,SRR7285832,SRR8524668,SRR8523773,SRR7292869,SRR7285839,SRR7090722,SRR7892337
MGT7 ST7136:2:1807:1	MGT7 ST7136	2	6	5	2	2018-07	2018-08	2018-07		SRR7911515,SRR8370525,SRR8370507,SRR8370516,SRR7867234,SRR8333781
MGT8 ST10117:2:1806:1	MGT8 ST10117	2	9	4	6	2018-06	2018-11	2018-06		SRR8499088,SRR8492306,SRR8492368,SRR8492336,SRR7506741,SRR7495550,SRR8385660,SRR8361471,SRR8269064
MGT7 ST6854:2:1811:1	MGT7 ST6854	2	17	5	2	2018-11	2018-12	2018-11		SRR8293609,SRR8293546,SRR8293564,SRR8281180,SRR8299423,SRR8292174,SRR8299432,SRR8293530,SRR8293558,SRR8292219,SRR8333795,SRR8377921,SRR8325632,SRR8389604,SRR8325572,SRR8325565,SRR8325601
MGT8 ST8318:2:1712:1	MGT8 ST8318	2	38	5	21	2017-12	2019-08	2017-12		SRR7278512,SRR7469156,SRR7416251,SRR7892347,SRR7249817,SRR7286773,SRR7416320,SRR8523789,SRR8523771,SRR7480397,SRR7523196,SRR7351318,SRR7516463,SRR7286884,SRR7456905,SRR7474662,SRR7257123,SRR7417193,SRR7368928,SRR7495448,SRR7298357,SRR7538447,SRR7416344,SRR7523229,SRR8523788,SRR8524647,SRR8524501,SRR8524463,SRR8523855,SRR8523816,SRR8524465,SRR7480381,SRR7187936,SRR8523831,SRR7215966,SRR8514508,SRR…
MGT5 ST7189:2:1910:1	MGT5 ST7189	2	12	4	4	2019-10	2020-01	2019-10		SRR10313723,SRR10381294,SRR10326271,SRR10313655,SRR12770253,SRR10381238,SRR10350883,SRR10403949,SRR10604707,SRR10542569,SRR10843964,SRR11048390
MGT8 ST8286:2:1807:1	MGT8 ST8286	2	15	5	31	2018-06	2020-12	2018-07		SRR8438021,SRR8369271,SRR8369272,SRR8490708,SRR7850648,SRR7850579,SRR7841625,SRR7522928,SRR7841522,SRR7523789,SRR8292217,SRR9422878,SRR13389355,SRR13340766,SRR13340784
MGT7 ST18518:2:2106:1	MGT7 ST18518	2	19	4	6	2021-05	2021-10	2021-06		SRR14616834,SRR15035553,SRR15035578,SRR14883141,SRR15096295,SRR14688095,SRR15383555,SRR15369582,SRR15383580,SRR15853691,SRR15844889,SRR15513071,SRR15853837,SRR15844979,SRR15853710,SRR16168882,SRR16054271,SRR16054273,SRR16568948
MGT8 ST28630:2:2203:1	MGT8 ST28630	2	24	4	5	2022-03	2022-07	2022-03		SRR18488391,SRR18402722,SRR18334340,SRR18590205,SRR18584358,SRR18402718,SRR18402686,SRR18260152,SRR18333777,SRR18350727,SRR18507529,SRR18334341,SRR18687546,SRR18701052,SRR18761678,SRR19347819,SRR19664509,SRR19432422,SRR19171793,SRR19325071,SRR19527450,SRR19542996,SRR20715449,SRR20438763
MGT9 ST30910:3:2203:1	MGT9 ST30910	3	7	4	2	2022-02	2022-03	2022-03		SRR18157925,SRR17900626,SRR18114799,SRR18488397,SRR18313029,SRR18327133,SRR18590198
MGT8 ST23322:3:2011:1	MGT8 ST23322	3	12	4	2	2020-10	2020-11	2020-11		SRR13058076,SRR15334697,SRR13058071,SRR13176932,SRR13202546,SRR13050263,SRR15334925,SRR13128526,SRR13153672,SRR13144385,SRR13200044,SRR13093779
MGT8 ST16833:3:1808:1	MGT8 ST16833	3	5	4	2	2018-07	2018-08	2018-08		SRR8375235,SRR7879606,SRR7866889,SRR7879448,SRR15361929
MGT8 ST9402:3:1711:1	MGT8 ST9402	3	22	5	2	2017-10	2017-11	2017-11		SRR7249859,SRR7469077,SRR7458703,SRR7439486,SRR8525974,SRR8526096,SRR8526006,SRR8526062,SRR8526060,SRR8526112,SRR8526099,SRR7275135,SRR7350742,SRR7457142,SRR7495570,SRR7416351,SRR7533514,SRR7286846,SRR7516508,SRR7350778,SRR7223153,SRR7351521
MGT7 ST12862:3:1709:1	MGT7 ST12862	3	6	4	2	2017-08	2017-09	2017-09		SRR7251511,SRR7416372,SRR7187248,SRR7274882,SRR7516519,SRR7474379
MGT5 ST1982:3:1703:1	MGT5 ST1982	3	7	8	1	2017-03	2017-03	2017-03		SRR5633215,SRR5631544,SRR5632755,SRR5632779,SRR8648174,SRR7465091,SRR5631920
MGT6 ST979:3:1509:1	MGT6 ST979	3	6	5	2	2015-08	2015-09	2015-09		SRR6074658,SRR6062306,SRR6114081,SRR6074573,SRR6111082,SRR6116897
MGT9 ST1368:3:1506:1	MGT9 ST1368	3	5	3	1	2015-06	2015-06	2015-06		SRR6117502,SRR6062350,SRR3286915,SRR6111300,SRR7443949
MGT9 ST1503:3:1506:1	MGT9 ST1503	3	17	4	2	2015-06	2015-07	2015-06		SRR3286837,SRR3286913,SRR6114069,SRR6111290,SRR3285080,SRR3286895,SRR3286892,SRR3286776,SRR3285425,SRR3286903,SRR3286815,SRR3286851,SRR3285456,SRR6110975,SRR3321719,SRR3285471,SRR6074557
MGT7 ST1141:3:1604:1	MGT7 ST1141	3	12	6	2	2016-04	2016-05	2016-04		SRR6074555,SRR6062398,SRR6117779,SRR6117838,SRR6117789,SRR6074529,SRR6074649,SRR6117809,SRR6117819,SRR6117787,SRR6117853,SRR6117839
MGT6 ST5961:3:1705:1	MGT6 ST5961	3	8	5	2	2017-05	2017-06	2017-05		SRR8638893,SRR7297907,SRR7237477,SRR7402070,SRR7444241,SRR7458778,SRR7538896,SRR7457904
MGT8 ST8371:3:1706:1	MGT8 ST8371	3	12	5	2	2017-06	2017-07	2017-06		SRR8553905,SRR8584999,SRR7310616,SRR7458699,SRR7443997,SRR7415004,SRR8553887,SRR7172587,SRR8554002,SRR7358377,SRR7230698,SRR7292664
[truncated: 20 more rows]

## Sheet: 5 - UK SEN dataset
Isolate	Country	Collection date	Collection month	Collection year	MGT1	MGT2	MGT3	MGT4	MGT5	MGT6	MGT7	MGT8	MGT9	dataset	investigation cluster
SRR15367326	United Kingdom		7	2021	11	1	1	2262	4289	56	17027	32969	31731	Investigation	MGT5 ST4289:4:2108:1
[truncated: 18,871 more rows]

## Sheet: 6 - UK SEN investigation clust
Cluster ID	Genomic Nomenclature ID	Genetic threshold	Number of isolates	Maximum pairwise distance	Number of Days	Min date	Max date	Month investigation called	Merged with	Strains
[truncated: 234 more rows]

[truncated: 2 more sheets: 7 - UK SF dataset, 8 - UK SF investigation clust]
